# Supplementary material for: 2-(5,6-Dibromo-7-methyl-3H-imidazo[4,5-b]pyridin-2-yl)phenol
Source: Acta Crystallogr Sect E Struct Rep Online. 2010 Nov 13;66(Pt 12):o3132. doi: 10.1107/S1600536810045277 (PMC3011805; doi:10.1107/S1600536810045277)
Supplement: Supplementary file 1 [file e-66-o3132-sup1.cif]

##############################################################################
###                                                                        ###
###        Electronic paper (Acta Crystallographica Section E)             ###
###                                                                        ###
##############################################################################
#                                                                            #
# This CIF contains the data in a paper accepted for publication in Acta     #
# Crystallographica Section E. It conforms to the requirements of Notes      #
# for Authors for Section E, and has been peer reviewed under the auspices   #
# of the IUCr Commission on Journals.                                        #
#                                                                            #
# Full details of the Crystallographic Information File format               #
# are given in the paper "The Crystallographic Information File (CIF):       #
# a New Standard Archive File for Crystallography" by S. R. Hall, F. H.      #
# Allen and I. D. Brown [Acta Cryst. (1991), A47, 655-685].                  #
#                                                                            #
# The current version of the core CIF dictionary is obtainable from          #
# ftp://ftp.iucr.org/pub/cif_core.dic. The current version number is 2.4.    #
#                                                                            #
# Software is freely available for graphical display of the structure(s) in  #
# this CIF.  For information consult the CIF home page http://www.iucr.org/  #
# cif/home.html                                                              #
#                                                                            #
# This file may be used for bona fide research purposes within the           #
# scientific community so long as proper attribution is given to the journal # 
# article from which it was obtained.                                        #
#                                                                            #
##############################################################################
                                             
data_I
_audit_creation_method     SHELXL-97
_chemical_name_systematic
;
2-(5,6-Dibromo-7-methyl-3<i>H</i>-imidazo[4,5-<i>b</i>]pyridin-2-yl)phenol
;
_chemical_name_common     ?
_chemical_formula_moiety     'C13 H9 Br2 N3 O'
_chemical_formula_sum     'C13 H9 Br2 N3 O'
_chemical_formula_iupac     'C13 H9 Br2 N3 O'
_chemical_formula_weight     383.05
_chemical_melting_point     ?
_symmetry_cell_setting     orthorhombic
_symmetry_space_group_name_H-M     'P b c a'
_symmetry_space_group_name_Hall     '-P 2ac 2ab'
loop_
    _symmetry_equiv_pos_as_xyz
    'x, y, z'
    '-x+1/2, -y, z+1/2'
    '-x, y+1/2, -z+1/2'
    'x+1/2, -y+1/2, -z'
    '-x, -y, -z'
    'x-1/2, y, -z-1/2'
    'x, -y-1/2, z-1/2'
    '-x-1/2, y-1/2, z'
_cell_length_a     13.181(5)
_cell_length_b     8.494(3)
_cell_length_c     22.692(8)
_cell_angle_alpha     90.00
_cell_angle_beta     90.00
_cell_angle_gamma     90.00
_cell_volume     2540.5(16)
_cell_formula_units_Z     8
_cell_measurement_reflns_used     1452
_cell_measurement_theta_min     2.871
_cell_measurement_theta_max     24.631
_cell_measurement_temperature     293(2)
_exptl_crystal_description     block
_exptl_crystal_colour     orange--yellow
_exptl_crystal_size_max     0.31
_exptl_crystal_size_mid     0.28
_exptl_crystal_size_min     0.24
_exptl_crystal_density_diffrn     2.003
_exptl_crystal_density_meas     ?
_exptl_crystal_density_method     'not measured'
_exptl_crystal_F_000     1488
_exptl_absorpt_coefficient_mu     6.376
_exptl_absorpt_correction_type     multi-scan
_exptl_absorpt_process_details     '(SADABS; Sheldrick, 2008<i>a</i>)'
_exptl_absorpt_correction_T_min     0.2426
_exptl_absorpt_correction_T_max     0.3099
_exptl_special_details
;
;
_diffrn_ambient_temperature     293(2)
_diffrn_radiation_type     MoK\a
_diffrn_radiation_wavelength     0.71073
_diffrn_radiation_source     'fine-focus sealed tube'
_diffrn_radiation_monochromator     graphite
_diffrn_measurement_device_type     'Bruker APEXII CCD area-detector'
_diffrn_measurement_method     '\f and \w'
_diffrn_detector_area_resol_mean     ?
_diffrn_reflns_number     11656
_diffrn_reflns_av_R_equivalents     0.0411
_diffrn_reflns_av_sigmaI/netI     0.0311
_diffrn_reflns_theta_min     1.79
_diffrn_reflns_theta_max     25.00
_diffrn_reflns_theta_full     25.00
_diffrn_measured_fraction_theta_max     0.999
_diffrn_measured_fraction_theta_full     0.999
_diffrn_reflns_limit_h_min     -15
_diffrn_reflns_limit_h_max     15
_diffrn_reflns_limit_k_min     -9
_diffrn_reflns_limit_k_max     10
_diffrn_reflns_limit_l_min     -24
_diffrn_reflns_limit_l_max     26
_diffrn_standards_number     ?
_diffrn_standards_interval_count     ?
_diffrn_standards_interval_time     ?
_diffrn_standards_decay_%     ?
_refine_special_details
;
Refinement of <i>F</i>^2^ against ALL reflections. The weighted <i>R</i>-factor
<i>wR</i> and goodness of fit <i>S</i> are based on <i>F</i>^2^, conventional
<i>R</i>-factors <i>R</i> are based on <i>F</i>, with <i>F</i> set to zero for
negative <i>F</i>^2^. The threshold expression of <i>F</i>^2^ >
\s(<i>F</i>^2^) is used only for calculating <i>R</i>-factors(gt) <i>etc</i>.
and is not relevant to the choice of reflections for refinement.
<i>R</i>-factors based on <i>F</i>^2^ are statistically about twice as large
as those based on <i>F</i>, and <i>R</i>- factors based on ALL data will be
even larger.
;
_reflns_number_total     2234
_reflns_number_gt     1706
_reflns_threshold_expression     I>2sigma(I)
_refine_ls_structure_factor_coef     Fsqd
_refine_ls_matrix_type     full
_refine_ls_R_factor_all     0.0624
_refine_ls_R_factor_gt     0.0428
_refine_ls_wR_factor_gt     0.1242
_refine_ls_wR_factor_ref     0.1383
_refine_ls_goodness_of_fit_ref     1.082
_refine_ls_restrained_S_all     1.082
_refine_ls_number_reflns     2234
_refine_ls_number_parameters     173
_refine_ls_number_restraints     0
_refine_ls_hydrogen_treatment     constr
_refine_ls_weighting_scheme     calc
_refine_ls_weighting_details
         'calc w=1/[\s^2^(Fo^2^)+(0.0692P)^2^+6.5580P] where P=(Fo^2^+2Fc^2^)/3'
_atom_sites_solution_hydrogens     geom
_atom_sites_solution_primary     direct
_atom_sites_solution_secondary     difmap
_refine_ls_shift/su_max     0.001
_refine_ls_shift/su_mean     0.000
_refine_diff_density_max     0.631
_refine_diff_density_min     -0.880
_refine_ls_extinction_method     none
_refine_ls_extinction_coef     ?
loop_
    _atom_type_symbol
    _atom_type_description
    _atom_type_scat_dispersion_real
    _atom_type_scat_dispersion_imag
    _atom_type_scat_source
    'C' 'C' 0.0033 0.0016
                         'International Tables Vol C Tables 4.2.6.8 and 6.1.1.4'
    'H' 'H' 0.0000 0.0000
                         'International Tables Vol C Tables 4.2.6.8 and 6.1.1.4'
    'N' 'N' 0.0061 0.0033
                         'International Tables Vol C Tables 4.2.6.8 and 6.1.1.4'
    'O' 'O' 0.0106 0.0060
                         'International Tables Vol C Tables 4.2.6.8 and 6.1.1.4'
    'Br' 'Br' -0.2901 2.4595
                         'International Tables Vol C Tables 4.2.6.8 and 6.1.1.4'
_computing_data_collection     'APEX2 (Bruker, 2004)'
_computing_cell_refinement     'SAINT-Plus (Bruker, 2001)'
_computing_data_reduction     'SAINT-Plus (Bruker, 2001)'
_computing_structure_solution     'SHELXS97 (Sheldrick, 2008<i>b</i>)'
_computing_structure_refinement     'SHELXL97 (Sheldrick, 2008<i>b</i>)'
_computing_molecular_graphics     'SHELXTL (Sheldrick, 2008<i>b</i>)'
_computing_publication_material     'SHELXTL (Sheldrick, 2008<i>b</i>)'
loop_
    _atom_site_type_symbol
    _atom_site_label
    _atom_site_fract_x
    _atom_site_fract_y
    _atom_site_fract_z
    _atom_site_U_iso_or_equiv
    _atom_site_adp_type
    _atom_site_calc_flag
    _atom_site_refinement_flags
    _atom_site_occupancy
    _atom_site_disorder_assembly
    _atom_site_disorder_group
    Br Br1 0.27968(6) 1.22305(9) 0.48970(3) 0.0618(3) Uani d . 1 . .
    Br Br2 0.51701(6) 1.19032(9) 0.54180(3) 0.0669(3) Uani d . 1 . .
    O O1 0.0310(3) 0.7707(6) 0.73898(19) 0.0541(12) Uani d . 1 . .
    H H1 0.0614 0.8111 0.7113 0.081 Uiso d R 1 . .
    N N1 0.3413(3) 0.8522(5) 0.7102(2) 0.0380(10) Uani d . 1 . .
    H H1A 0.4011 0.8215 0.7306 0.046 Uiso d R 1 . .
    N N2 0.1806(3) 0.8887(5) 0.68102(19) 0.0365(10) Uani d . 1 . .
    N N3 0.4280(4) 1.0090(7) 0.6313(2) 0.0615(15) Uani d . 1 . .
    C C1 0.3468(4) 0.9445(6) 0.6601(2) 0.0348(12) Uani d . 1 . .
    C C2 0.2452(4) 0.9659(6) 0.6416(2) 0.0350(12) Uani d . 1 . .
    C C3 0.2226(4) 1.0517(7) 0.5909(2) 0.0432(13) Uani d . 1 . .
    C C4 0.3060(4) 1.1146(7) 0.5612(2) 0.0414(13) Uani d . 1 . .
    C C5 0.4049(4) 1.0950(6) 0.5811(2) 0.0400(13) Uani d . 1 . .
    C C6 0.1127(5) 1.0806(9) 0.5643(3) 0.0680(19) Uani d . 1 . .
    H H6A 0.0923 1.1873 0.5717 0.102 Uiso calc R 1 . .
    H H6B 0.0653 1.0098 0.5825 0.102 Uiso calc R 1 . .
    H H6C 0.1140 1.0621 0.5226 0.102 Uiso calc R 1 . .
    C C7 0.2410(4) 0.8221(6) 0.7213(2) 0.0357(12) Uani d . 1 . .
    C C8 0.2041(4) 0.7275(6) 0.7696(2) 0.0354(12) Uani d . 1 . .
    C C9 0.0988(5) 0.7064(7) 0.7768(3) 0.0431(13) Uani d . 1 . .
    C C10 0.0636(5) 0.6169(8) 0.8237(3) 0.0578(17) Uani d . 1 . .
    H H10 -0.0057 0.6022 0.8288 0.069 Uiso calc R 1 . .
    C C11 0.1315(5) 0.5488(8) 0.8632(3) 0.0604(18) Uani d . 1 . .
    H H11 0.1074 0.4895 0.8947 0.072 Uiso calc R 1 . .
    C C12 0.2329(5) 0.5690(8) 0.8558(3) 0.0536(16) Uani d . 1 . .
    H H12 0.2779 0.5226 0.8821 0.064 Uiso calc R 1 . .
    C C13 0.2693(4) 0.6560(7) 0.8104(3) 0.0453(14) Uani d . 1 . .
    H H13 0.3390 0.6686 0.8063 0.054 Uiso calc R 1 . .
loop_
    _atom_site_aniso_label
    _atom_site_aniso_U_11
    _atom_site_aniso_U_22
    _atom_site_aniso_U_33
    _atom_site_aniso_U_12
    _atom_site_aniso_U_13
    _atom_site_aniso_U_23
    Br1 0.0851(6) 0.0621(5) 0.0383(4) 0.0019(4) -0.0058(3) 0.0082(3)
    Br2 0.0640(5) 0.0757(5) 0.0609(5) -0.0265(4) 0.0124(3) 0.0054(4)
    O1 0.029(2) 0.079(3) 0.054(3) 0.0054(19) 0.0065(19) 0.007(2)
    N1 0.027(2) 0.048(3) 0.039(3) -0.0008(19) -0.0055(19) 0.001(2)
    N2 0.028(2) 0.045(3) 0.037(3) 0.0009(18) -0.0012(19) -0.002(2)
    N3 0.056(3) 0.068(4) 0.060(4) -0.006(3) 0.003(3) -0.005(3)
    C1 0.029(3) 0.043(3) 0.033(3) -0.004(2) 0.000(2) -0.003(2)
    C2 0.033(3) 0.040(3) 0.032(3) -0.001(2) 0.000(2) -0.004(2)
    C3 0.048(3) 0.046(3) 0.036(3) 0.007(3) -0.002(3) -0.005(3)
    C4 0.050(3) 0.041(3) 0.034(3) -0.002(3) 0.000(3) -0.003(2)
    C5 0.045(3) 0.040(3) 0.036(3) -0.007(2) 0.006(3) 0.000(2)
    C6 0.071(5) 0.076(5) 0.057(4) 0.012(4) 0.011(4) 0.010(4)
    C7 0.031(3) 0.040(3) 0.036(3) -0.001(2) 0.004(2) -0.007(2)
    C8 0.038(3) 0.034(3) 0.034(3) -0.002(2) 0.004(2) -0.004(2)
    C9 0.044(3) 0.044(3) 0.041(3) 0.001(3) 0.009(3) -0.006(3)
    C10 0.054(4) 0.061(4) 0.059(4) -0.008(3) 0.023(3) -0.001(3)
    C11 0.082(5) 0.051(4) 0.048(4) -0.004(3) 0.018(3) 0.006(3)
    C12 0.066(4) 0.052(4) 0.043(4) 0.001(3) -0.004(3) 0.008(3)
    C13 0.042(3) 0.047(3) 0.047(4) -0.001(3) -0.006(3) 0.003(3)
_geom_special_details
;
All e.s.d.'s (except the e.s.d. in the dihedral angle between two l.s. planes)
are estimated using the full covariance matrix. The cell e.s.d.'s are taken
into account individually in the estimation of e.s.d.'s in distances, angles
and torsion angles; correlations between e.s.d.'s in cell parameters are only
used when they are defined by crystal symmetry. An approximate (isotropic)
treatment of cell e.s.d.'s is used for estimating e.s.d.'s involving l.s.
planes.
;
loop_
    _geom_bond_atom_site_label_1
    _geom_bond_atom_site_label_2
    _geom_bond_site_symmetry_2
    _geom_bond_distance
    _geom_bond_publ_flag
    Br1 C4 . 1.897(6) ?
    Br2 C5 . 1.907(5) ?
    O1 C9 . 1.354(7) ?
    O1 H1 . 0.8200 ?
    N1 C7 . 1.369(7) ?
    N1 C1 . 1.382(7) ?
    N1 H1A . 0.9504 ?
    N2 C7 . 1.338(7) ?
    N2 C2 . 1.398(7) ?
    N3 C1 . 1.370(7) ?
    N3 C5 . 1.387(8) ?
    C1 C2 . 1.415(7) ?
    C2 C3 . 1.394(8) ?
    C3 C4 . 1.396(8) ?
    C3 C6 . 1.589(9) ?
    C4 C5 . 1.389(8) ?
    C6 H6A . 0.9600 ?
    C6 H6B . 0.9600 ?
    C6 H6C . 0.9600 ?
    C7 C8 . 1.442(8) ?
    C8 C13 . 1.402(8) ?
    C8 C9 . 1.408(8) ?
    C9 C10 . 1.388(8) ?
    C10 C11 . 1.392(9) ?
    C10 H10 . 0.9300 ?
    C11 C12 . 1.358(9) ?
    C11 H11 . 0.9300 ?
    C12 C13 . 1.355(8) ?
    C12 H12 . 0.9300 ?
    C13 H13 . 0.9300 ?
loop_
    _geom_contact_atom_site_label_1
    _geom_contact_atom_site_label_2
    _geom_contact_distance
    _geom_contact_site_symmetry_1
    _geom_contact_site_symmetry_2
    _geom_contact_publ_flag
    Cg1 Cg2 3.760(3) . 8_665 n
    Cg1 Cg3 3.723(3) . 8_655 n
loop_
    _geom_angle_atom_site_label_1
    _geom_angle_atom_site_label_2
    _geom_angle_atom_site_label_3
    _geom_angle_site_symmetry_1
    _geom_angle_site_symmetry_3
    _geom_angle
    _geom_angle_publ_flag
    C9 O1 H1 . . 109.5 ?
    C7 N1 C1 . . 107.9(4) ?
    C7 N1 H1A . . 131.3 ?
    C1 N1 H1A . . 120.8 ?
    C7 N2 C2 . . 105.9(4) ?
    C1 N3 C5 . . 115.6(5) ?
    N3 C1 N1 . . 131.4(5) ?
    N3 C1 C2 . . 123.1(5) ?
    N1 C1 C2 . . 105.6(4) ?
    C3 C2 N2 . . 130.1(5) ?
    C3 C2 C1 . . 121.0(5) ?
    N2 C2 C1 . . 109.0(5) ?
    C2 C3 C4 . . 115.5(5) ?
    C2 C3 C6 . . 126.1(5) ?
    C4 C3 C6 . . 118.4(5) ?
    C5 C4 C3 . . 122.4(5) ?
    C5 C4 Br1 . . 120.5(4) ?
    C3 C4 Br1 . . 117.1(4) ?
    N3 C5 C4 . . 122.5(5) ?
    N3 C5 Br2 . . 115.9(4) ?
    C4 C5 Br2 . . 121.6(4) ?
    C3 C6 H6A . . 109.5 ?
    C3 C6 H6B . . 109.5 ?
    H6A C6 H6B . . 109.5 ?
    C3 C6 H6C . . 109.5 ?
    H6A C6 H6C . . 109.5 ?
    H6B C6 H6C . . 109.5 ?
    N2 C7 N1 . . 111.7(5) ?
    N2 C7 C8 . . 123.6(5) ?
    N1 C7 C8 . . 124.7(5) ?
    C13 C8 C9 . . 118.1(5) ?
    C13 C8 C7 . . 122.4(5) ?
    C9 C8 C7 . . 119.5(5) ?
    O1 C9 C10 . . 119.1(6) ?
    O1 C9 C8 . . 121.6(5) ?
    C10 C9 C8 . . 119.3(6) ?
    C9 C10 C11 . . 120.4(6) ?
    C9 C10 H10 . . 119.8 ?
    C11 C10 H10 . . 119.8 ?
    C12 C11 C10 . . 120.0(6) ?
    C12 C11 H11 . . 120.0 ?
    C10 C11 H11 . . 120.0 ?
    C13 C12 C11 . . 120.8(6) ?
    C13 C12 H12 . . 119.6 ?
    C11 C12 H12 . . 119.6 ?
    C12 C13 C8 . . 121.5(5) ?
    C12 C13 H13 . . 119.3 ?
    C8 C13 H13 . . 119.3 ?
loop_
    _geom_hbond_atom_site_label_D
    _geom_hbond_atom_site_label_H
    _geom_hbond_atom_site_label_A
    _geom_hbond_site_symmetry_A
    _geom_hbond_distance_DH
    _geom_hbond_distance_HA
    _geom_hbond_distance_DA
    _geom_hbond_angle_DHA
    N1 H1A O1 6_657 0.95 1.90 2.839(6) 171.4
    O1 H1 N2 . 0.82 1.84 2.573(6) 148.5
data_global
_journal_date_recd_electronic     2010-10-25
_journal_date_accepted     2010-11-04
_journal_name_full     'Acta Crystallographica, Section E'
_journal_year     2010
_journal_volume     66
_journal_issue     12
_journal_page_first     o3132
_journal_page_last     o3132
_journal_paper_category     QO
_journal_coeditor_code     CV2784
_publ_contact_author_name     'Haixia Wang'
_publ_contact_author_address
;
Department of Chemistry and Environmental Science,
Henan Normal University, Xinxiang, China, 453007
;
_publ_contact_author_email     xxhxwang@126.com
_publ_contact_author_Phone     ?
_publ_section_title
;
2-(5,6-Dibromo-7-methyl-3<i>H</i>-imidazo[4,5-<i>b</i>]pyridin-2-yl)phenol
;
loop_
    _publ_author_name
    _publ_author_address
    'Haixia Wang'
;
Department of Chemistry and Environmental Science,
Henan Normal University, Xinxiang 453007, People's Republic of China
;
