# Supplementary material for: 2-(5,6-Dibromo-7-methyl-3H-imidazo[4,5-b]pyridin-2-yl)phenol
Source: Acta Crystallogr Sect E Struct Rep Online. 2010 Nov 13;66(Pt 12):o3132. doi: 10.1107/S1600536810045277 (PMC3011805; doi:10.1107/S1600536810045277)
Supplement: Supplementary file 2 [file e-66-o3132-Isup2.hkl]

# 
# h,k,l, Fc-squared, Fo-squared, sigma(Fo-squared) and status flag 
# 
data_I
_shelx_title ' test in Pbca' 
_shelx_refln_list_code          4 
_shelx_F_calc_maximum      554.40 
_exptl_crystal_F_000      1488.00 
_reflns_d_resolution_high  0.8408 
 
loop_ 
 _symmetry_equiv_pos_as_xyz 
 'x, y, z' 
 '-x+1/2, -y, z+1/2' 
 '-x, y+1/2, -z+1/2' 
 'x+1/2, -y+1/2, -z' 
 '-x, -y, -z' 
 'x-1/2, y, -z-1/2' 
 'x, -y-1/2, z-1/2' 
 '-x-1/2, y-1/2, z' 
 
_cell_length_a    13.1805 
_cell_length_b     8.4941 
_cell_length_c    22.6920 
_cell_angle_alpha  90.000 
_cell_angle_beta   90.000 
_cell_angle_gamma  90.000 
 
_shelx_F_squared_multiplier     1.000 
 
loop_ 
 _refln_index_h 
 _refln_index_k 
 _refln_index_l 
 _refln_F_squared_calc 
 _refln_F_squared_meas 
 _refln_F_squared_sigma 
 _refln_observed_status 
   2   0   0    28514.17    32194.40    995.73 o 
   4   0   0   125443.60   132485.30   4078.67 o 
   6   0   0       81.97       64.70     18.59 o 
   8   0   0     7855.64     9126.67    213.18 o 
  10   0   0     1673.09     1891.01    100.11 o 
  12   0   0      138.48      259.48     62.61 o 
  14   0   0       38.83       71.31     83.70 o 
   2   1   0    16498.89    24431.56    434.49 o 
   4   1   0    27375.31    24926.46    443.13 o 
   6   1   0    15206.70    15022.56    272.73 o 
   8   1   0    37839.73    37320.46    666.75 o 
  10   1   0        0.43       28.81     27.50 o 
  12   1   0     2035.54     2439.06     76.24 o 
  14   1   0      807.55      607.19     66.45 o 
   2   2   0      242.58      401.29     67.30 o 
   4   2   0    85888.61    78762.30   1387.67 o 
   6   2   0     5426.05     5366.18    117.39 o 
   8   2   0     3158.28     2777.92     67.94 o 
  10   2   0     4342.78     3814.51     90.57 o 
  12   2   0      386.51      540.33     63.59 o 
  14   2   0      130.41       59.99     47.51 o 
   2   3   0     3355.65     2952.21     62.84 o 
   4   3   0    10390.71    10611.97    220.14 o 
   6   3   0     5931.61     6201.32    123.27 o 
   8   3   0     4948.25     4586.29    142.90 o 
  10   3   0     3569.69     3547.28     90.21 o 
  12   3   0     1557.83     1305.98     59.50 o 
  14   3   0       29.93       56.70     61.29 o 
   0   4   0    12364.36    12196.82    388.72 o 
   2   4   0     2857.30     3015.40     67.58 o 
   4   4   0    13489.11    13563.42    260.54 o 
   6   4   0     1323.24     1133.40     42.02 o 
   8   4   0     1491.71     1597.79     55.27 o 
  10   4   0      869.88      640.28     45.54 o 
  12   4   0       93.78       63.80     42.41 o 
  14   4   0      699.56      796.73     63.50 o 
   2   5   0     4009.65     4241.99     92.74 o 
   4   5   0      267.03      271.74     23.61 o 
   6   5   0     7246.26     6854.90    251.78 o 
   8   5   0       31.47       79.83     34.02 o 
  10   5   0     3252.45     3198.80     96.75 o 
  12   5   0       11.27      -71.74     47.83 o 
   0   6   0      375.72      509.92     51.90 o 
   2   6   0     7257.67     6998.12    146.29 o 
   4   6   0      335.95      419.15     43.24 o 
   6   6   0      518.91      496.92     42.14 o 
   8   6   0      215.00      216.84     90.06 o 
  10   6   0      742.50      866.50     63.46 o 
  12   6   0      127.69        0.05     56.98 o 
   2   7   0     2454.01     2466.54     80.66 o 
   4   7   0       83.59       99.29     32.40 o 
   6   7   0     4800.38     5062.15    139.20 o 
   8   7   0      345.83      473.19     89.23 o 
  10   7   0      587.20      787.44     75.67 o 
   0   8   0     1162.86     1140.78    125.05 o 
   2   8   0     1149.72     1288.12     66.41 o 
   4   8   0      755.29      893.05     60.44 o 
   6   8   0      136.26      131.93     50.13 o 
   8   8   0     1743.23     1671.76     85.11 o 
   2   9   0        0.56       25.43     41.40 o 
   4   9   0       73.04       95.83     44.61 o 
   6   9   0      175.12      202.34     58.44 o 
   2  10   0      527.90      578.55    102.79 o 
   1   1   1     7999.51    13108.09    203.80 o 
   2   1   1    10414.92    11662.90    218.29 o 
   3   1   1     4788.29     4141.53    506.53 o 
   4   1   1     1365.01     1521.12     25.07 o 
   5   1   1     4760.36     4529.96     62.46 o 
   6   1   1     2291.27     2842.43     43.35 o 
   7   1   1       71.12      164.68     13.68 o 
   8   1   1       25.06       40.53     19.94 o 
   9   1   1       13.84       43.41     17.51 o 
  10   1   1      803.67      918.94     29.49 o 
  11   1   1      148.22      135.13     24.14 o 
  12   1   1      299.80      333.34     29.79 o 
  13   1   1       22.62        8.50     30.47 o 
  14   1   1        1.38        0.58     39.85 o 
  15   1   1        2.48        8.10     42.49 o 
   0   2   1     5100.66     5172.94    118.47 o 
   1   2   1     1993.24     1383.09     23.41 o 
   2   2   1     5021.94     5282.84     70.62 o 
   3   2   1     4665.33     6480.82     85.81 o 
   4   2   1     1252.50     1546.41     29.50 o 
   5   2   1     1265.21     1156.96     50.06 o 
   6   2   1     3212.25     3464.08     52.12 o 
   7   2   1     7851.13     7191.21     98.88 o 
   8   2   1      237.95      302.71     19.66 o 
   9   2   1     6534.92     6265.12     90.61 o 
  10   2   1     1037.24     1042.44     31.95 o 
  11   2   1      121.90      149.67     24.04 o 
  12   2   1      358.80      361.39     31.59 o 
  13   2   1     1168.61     1117.73     42.26 o 
  14   2   1      105.46       61.27     33.70 o 
  15   2   1      110.60      165.18     42.04 o 
   1   3   1    29007.73    28385.40    405.57 o 
   2   3   1      157.14      109.77      8.48 o 
   3   3   1     4206.52     3676.61     50.43 o 
   4   3   1      396.41      360.01     13.53 o 
   5   3   1    29409.88    27918.93    387.26 o 
   6   3   1     1784.64     1746.73     34.54 o 
   7   3   1      408.78      405.86     19.75 o 
   8   3   1      383.48      374.57     21.17 o 
   9   3   1     6915.78     6648.77     97.58 o 
  10   3   1      786.96      763.05     30.92 o 
  11   3   1      150.53      182.65     25.71 o 
  12   3   1        5.98       26.41     28.32 o 
  13   3   1       69.57      171.47     33.16 o 
  14   3   1       99.67       20.90     36.00 o 
   0   4   1       22.59       39.67     13.89 o 
   1   4   1     4802.86     5489.21    122.97 o 
   2   4   1      957.28      971.15     23.75 o 
   3   4   1    17644.92    17048.85    197.20 o 
   4   4   1      117.26       98.17     11.19 o 
   5   4   1      622.31      709.64     20.83 o 
   6   4   1     1245.38     1179.41     32.76 o 
   7   4   1     4317.52     4044.89     70.27 o 
   8   4   1        5.65       33.66     19.66 o 
   9   4   1     1733.09     1636.69     43.06 o 
  10   4   1      240.53      237.43     27.84 o 
  11   4   1     2080.69     2004.98     51.63 o 
  12   4   1       23.04       11.52     31.42 o 
  13   4   1     1654.69     1792.02     54.85 o 
  14   4   1        0.75       31.62     37.41 o 
   1   5   1    15195.39    15093.42    221.94 o 
   2   5   1       46.40       67.06     14.04 o 
   3   5   1     3128.05     3267.35     46.46 o 
   4   5   1      317.70      364.81     16.15 o 
   5   5   1    15782.64    14736.22    194.82 o 
   6   5   1      736.44      765.12     27.62 o 
   7   5   1       34.49       21.22     33.39 o 
   8   5   1      285.52      340.88     27.61 o 
   9   5   1     3913.91     3771.67     73.35 o 
  10   5   1      671.37      716.18     35.45 o 
  11   5   1       26.87        7.48     31.73 o 
  12   5   1       35.27       72.99     36.81 o 
  13   5   1      413.59      469.82     44.16 o 
   0   6   1      470.63      453.99     37.40 o 
   1   6   1     3661.29     3304.91     55.46 o 
   2   6   1       42.76       36.43     15.37 o 
   3   6   1     4744.94     4943.34     66.50 o 
   4   6   1      167.14      237.79     30.60 o 
   5   6   1      690.59      766.86     30.05 o 
   6   6   1      581.55      587.00     28.39 o 
   7   6   1      652.01      714.66     31.89 o 
   8   6   1        1.33       17.26     28.07 o 
   9   6   1      812.86      809.53     38.26 o 
  10   6   1      649.17      573.76     37.45 o 
  11   6   1      112.05      195.48     40.04 o 
  12   6   1        4.05       10.33     47.49 o 
   1   7   1     1017.90     1045.24     29.70 o 
   2   7   1       19.94        0.34     17.22 o 
   3   7   1       27.34       37.90     21.35 o 
   4   7   1      128.30      144.41     25.21 o 
   5   7   1     3774.25     3833.24     80.32 o 
   6   7   1       33.60       62.78     25.89 o 
   7   7   1       11.60       14.94     31.35 o 
   8   7   1      320.51      259.98     35.73 o 
   9   7   1     1457.84     1449.03     56.15 o 
  10   7   1        7.49       13.09     37.41 o 
  11   7   1       40.03      -60.34     40.23 o 
   0   8   1      246.95      206.87     33.07 o 
   1   8   1     3822.10     3903.84     66.60 o 
   2   8   1       22.39        6.98     22.92 o 
   3   8   1      896.98      970.29     48.55 o 
   4   8   1       24.29       -2.33     29.24 o 
   5   8   1      801.28      830.16     42.48 o 
   6   8   1        8.67       -5.35     33.88 o 
   7   8   1       65.91      102.60     36.59 o 
   8   8   1       40.29       39.31     44.94 o 
   9   8   1       54.40       52.35     40.65 o 
   1   9   1       18.32        8.42     29.26 o 
   2   9   1        0.74      -19.07     32.91 o 
   3   9   1      536.92      526.15     43.72 o 
   4   9   1       65.20       66.43     34.54 o 
   5   9   1      447.66      421.08     39.00 o 
   6   9   1      130.90      122.48     37.53 o 
   7   9   1      521.69      562.39     43.20 o 
   1  10   1      632.77      703.55     60.05 o 
   2  10   1        3.95      -29.58     49.08 o 
   0   0   2    48609.75    35551.55   1104.54 o 
   1   0   2     8740.82     7210.82    225.33 o 
   2   0   2      974.47      512.32    165.56 o 
   3   0   2      200.82      276.89     11.80 o 
   4   0   2    61757.36    67655.93    951.41 o 
   5   0   2     5357.97     6249.86     93.71 o 
   6   0   2      984.26     1389.34     36.05 o 
   7   0   2      693.55      679.40     41.42 o 
   8   0   2     6220.80     6173.92    152.46 o 
   9   0   2     2635.33     2485.89     73.02 o 
  10   0   2     7654.42     7346.02    149.03 o 
  11   0   2     2724.65     2787.22     78.78 o 
  12   0   2      442.90      396.82     53.27 o 
  13   0   2       14.46      -27.79     51.14 o 
  14   0   2     1011.05      893.13     75.50 o 
  15   0   2      227.98      246.25     66.97 o 
   1   1   2     6401.90     8284.51    130.69 o 
   2   1   2      113.98       12.06     10.21 o 
   3   1   2    14835.59    14648.03    268.66 o 
   4   1   2    61458.58    59847.98    816.59 o 
   5   1   2     7185.30     6837.04     85.76 o 
   6   1   2       35.22       37.29      9.19 o 
   7   1   2     2025.34     1996.47     33.44 o 
   8   1   2    23530.46    21129.41    271.22 o 
   9   1   2      310.07      377.52     21.52 o 
  10   1   2      276.74      292.81     22.75 o 
  11   1   2      687.93      665.83     29.85 o 
  12   1   2     7476.06     7559.21    123.81 o 
  13   1   2       30.58        0.26     32.09 o 
  14   1   2      141.42       96.35     35.82 o 
  15   1   2       20.48        1.49     46.54 o 
   0   2   2    39184.63    44735.84    837.16 o 
   1   2   2    11935.70    11883.88    146.40 o 
   2   2   2     3260.62     2906.88     39.15 o 
   3   2   2      107.84        1.75      7.56 o 
   4   2   2    40205.34    38332.77    526.15 o 
   5   2   2     4632.26     4089.65     64.11 o 
   6   2   2     1699.57     1898.00     50.67 o 
   7   2   2      242.63      189.57     12.96 o 
   8   2   2     2991.61     2896.19     49.76 o 
   9   2   2       87.88       45.24     17.83 o 
  10   2   2     1201.00     1035.83     32.18 o 
  11   2   2      127.33       77.44     24.54 o 
  12   2   2       36.12       86.37     27.10 o 
  13   2   2      238.48      246.26     31.98 o 
  14   2   2      982.77     1004.05     53.55 o 
  15   2   2      175.50      276.88     51.29 o 
   1   3   2     3944.59     3758.35     53.87 o 
   2   3   2      312.45      209.29     14.48 o 
   3   3   2     1809.48     1942.08     30.91 o 
   4   3   2    10288.76     9794.33    122.68 o 
   5   3   2      138.42      211.91     13.58 o 
   6   3   2     2683.38     2715.78     41.78 o 
   7   3   2     2974.35     2801.40     52.51 o 
   8   3   2     8695.87     8213.92    114.65 o 
   9   3   2      190.22      232.55     22.53 o 
  10   3   2      344.87      391.34     26.49 o 
  11   3   2      266.27      147.55     26.35 o 
  12   3   2     1929.42     1789.81     49.64 o 
  13   3   2      376.83      262.16     35.01 o 
  14   3   2       82.63       90.27     35.26 o 
   0   4   2    12893.82    13329.54    257.21 o 
   1   4   2      710.29      842.13     23.97 o 
   2   4   2    14872.79    15147.85    200.42 o 
   3   4   2      282.93      208.70     14.16 o 
   4   4   2     5755.46     5512.75     69.99 o 
   5   4   2     3582.35     3495.68     52.72 o 
   6   4   2       86.40      103.43     17.31 o 
   7   4   2       63.90       86.18     18.94 o 
   8   4   2      368.18      386.90     24.43 o 
   9   4   2      317.00      366.11     27.33 o 
  10   4   2       48.18       35.74     33.58 o 
  11   4   2      332.89      371.18     31.41 o 
  12   4   2      315.22      248.72     34.09 o 
  13   4   2       37.49       63.29     41.08 o 
  14   4   2      597.41      650.25     45.78 o 
   1   5   2      878.58      935.86     25.91 o 
   2   5   2      127.83      156.53     14.58 o 
   3   5   2     1193.94     1390.23     30.67 o 
   4   5   2       43.39       39.50     12.90 o 
   5   5   2      860.46      878.24     26.93 o 
   6   5   2     3277.27     3037.49     73.28 o 
   7   5   2       70.63       85.48     21.53 o 
   8   5   2       84.95       71.52     23.79 o 
   9   5   2      234.27      280.17     31.01 o 
  10   5   2      851.18      852.14     38.98 o 
  11   5   2      396.60      403.70     37.22 o 
  12   5   2        3.12       -7.03     34.99 o 
  13   5   2        6.02       71.07     40.44 o 
   0   6   2      501.64      633.18     46.86 o 
   1   6   2       13.77       -5.43     16.00 o 
   2   6   2    10712.67    10573.28    137.75 o 
   3   6   2      392.00      460.72     19.00 o 
   4   6   2       68.98       82.56     19.46 o 
   5   6   2        5.15        4.28     20.46 o 
   6   6   2     2462.46     2489.72     55.40 o 
   7   6   2      367.63      420.62     30.45 o 
   8   6   2       46.07       75.69     27.50 o 
   9   6   2      144.86      143.52     31.60 o 
  10   6   2        0.80        5.36     30.94 o 
  11   6   2      417.30      416.18     39.64 o 
  12   6   2       93.03      171.96     43.11 o 
   1   7   2      200.50      197.39     20.31 o 
   2   7   2      282.94      283.26     21.63 o 
   3   7   2     1882.05     1829.19     40.92 o 
   4   7   2       80.04       45.92     25.21 o 
   5   7   2      116.54      107.49     26.27 o 
   6   7   2     1318.29     1381.06     48.28 o 
   7   7   2        3.13       -7.40     29.06 o 
   8   7   2        3.19       33.05     30.16 o 
   9   7   2       35.37      -24.49     41.33 o 
  10   7   2     1089.95     1102.71     50.49 o 
  11   7   2       63.30       47.14     40.38 o 
   0   8   2      525.93      482.40     53.14 o 
   1   8   2       46.36       45.23     25.12 o 
   2   8   2     2335.55     2425.04     50.39 o 
   3   8   2       80.88      107.49     27.07 o 
   4   8   2      438.28      526.37     37.94 o 
   5   8   2       42.10       35.83     30.11 o 
   6   8   2      930.56      916.02     41.52 o 
   7   8   2      200.91      196.74     34.87 o 
   8   8   2       39.03      -31.20     34.78 o 
   9   8   2       23.06       -8.93     36.16 o 
   1   9   2      190.06      214.89     39.42 o 
   2   9   2       93.69      129.70     53.22 o 
   3   9   2      116.80      115.14     39.67 o 
   4   9   2        3.70       21.03     38.11 o 
   5   9   2       64.17       34.65     39.76 o 
   6   9   2       50.96       34.45     41.57 o 
   7   9   2      119.84       40.29     38.09 o 
   0  10   2      380.51      247.43     98.10 o 
   1  10   2        0.14       -1.27     48.55 o 
   1   1   3     5743.71     7795.81    117.91 o 
   2   1   3       58.39      631.89     17.83 o 
   3   1   3      827.91      482.11     10.57 o 
   4   1   3       22.90       49.04      6.72 o 
   5   1   3     8549.56     6757.04     84.74 o 
   6   1   3      498.65      654.37     17.34 o 
   7   1   3      352.94      569.92     17.68 o 
   8   1   3      600.11      655.67     20.86 o 
   9   1   3     1451.85     1526.92     37.14 o 
  10   1   3     1231.33     1285.84     36.64 o 
  11   1   3        0.41      -10.77     24.26 o 
  12   1   3       46.45      102.50     34.58 o 
  13   1   3      130.70       96.77     32.91 o 
  14   1   3      102.57      237.72     37.58 o 
  15   1   3        3.12      -14.35     44.73 o 
   0   2   3    66444.87    64477.73   1204.14 o 
   1   2   3    71453.63    74317.99    981.35 o 
   2   2   3     4710.17     4337.58     56.96 o 
   3   2   3    10989.02    12558.47    165.46 o 
   4   2   3     1763.01     2543.77     36.91 o 
   5   2   3      197.31      194.18     12.30 o 
   6   2   3     2677.24     2940.55     46.47 o 
   7   2   3     2381.81     2211.42     36.43 o 
   8   2   3      724.34      768.50     24.28 o 
   9   2   3      945.48     1039.98     49.57 o 
  10   2   3       90.39       96.08     22.06 o 
  11   2   3     1973.74     1815.81     52.18 o 
  12   2   3       51.16       82.87     26.75 o 
  13   2   3      261.42      217.06     33.04 o 
  14   2   3      167.44      180.94     38.30 o 
  15   2   3      137.33      123.96     43.36 o 
   1   3   3    28749.00    30217.51    368.10 o 
   2   3   3     4639.22     4409.15     59.06 o 
   3   3   3     5507.85     5933.77     76.72 o 
   4   3   3     2988.29     2874.99     44.07 o 
   5   3   3    12509.32    12703.71    157.24 o 
   6   3   3      755.05      720.80     32.14 o 
   7   3   3      321.30      294.51     19.07 o 
   8   3   3     2539.92     2448.04     72.16 o 
   9   3   3     1633.32     1674.28     41.24 o 
  10   3   3      630.86      527.73     27.41 o 
  11   3   3       71.94       30.00     25.12 o 
  12   3   3      674.56      716.34     36.64 o 
  13   3   3        8.17       29.24     31.83 o 
  14   3   3      295.17      255.98     38.15 o 
   0   4   3      896.25      755.50     29.69 o 
   1   4   3     3022.77     3212.53     46.15 o 
   2   4   3    17267.80    17078.87    212.26 o 
   3   4   3     9865.87     9441.83    118.80 o 
   4   4   3     8703.30     8453.61    108.47 o 
   5   4   3      409.22      469.89     22.29 o 
   6   4   3     6605.21     6408.76     96.93 o 
   7   4   3     3063.29     2961.14     93.42 o 
   8   4   3     1284.26     1240.27     35.32 o 
   9   4   3     2548.00     2420.50     51.19 o 
  10   4   3      311.97      393.01     29.52 o 
  11   4   3      209.54      269.58     29.27 o 
  12   4   3      265.19      204.10     35.47 o 
  13   4   3      915.06     1029.92     49.36 o 
  14   4   3       77.58       54.11     39.76 o 
   1   5   3     5028.31     4657.12     66.11 o 
   2   5   3     1612.35     1647.98     32.00 o 
   3   5   3      944.00      892.32     23.17 o 
   4   5   3       71.11      117.75     16.40 o 
   5   5   3     8754.96     8194.86    114.60 o 
   6   5   3     1714.07     1637.85     57.07 o 
   7   5   3       75.03       48.03     21.31 o 
   8   5   3        7.73       72.49     25.12 o 
   9   5   3     5553.60     5318.77     93.59 o 
  10   5   3      526.48      586.75     36.39 o 
  11   5   3      130.44      131.12     34.30 o 
  12   5   3     1003.30      910.61     50.35 o 
  13   5   3      259.37      300.80     36.93 o 
   0   6   3      359.92      287.98     27.80 o 
   1   6   3     6801.64     6768.25     92.04 o 
   2   6   3     5102.91     4942.11     71.37 o 
   3   6   3     5176.37     5542.08     73.64 o 
   4   6   3     2302.28     2333.01     44.46 o 
   5   6   3      701.63      687.24     30.68 o 
   6   6   3      776.89      755.19     32.12 o 
   7   6   3     2250.81     2356.41     55.40 o 
   8   6   3     1132.66     1109.84     49.68 o 
   9   6   3       21.25       -0.97     30.74 o 
  10   6   3        4.62       -6.31     31.19 o 
  11   6   3       18.60       35.02     33.88 o 
  12   6   3       45.77       89.56     37.54 o 
   1   7   3     1509.30     1559.30     40.22 o 
   2   7   3      118.35      172.80     22.71 o 
   3   7   3      253.30      242.86     22.68 o 
   4   7   3      144.07       86.69     24.12 o 
   5   7   3     3415.40     3433.46     64.87 o 
   6   7   3      248.96      294.87     28.69 o 
   7   7   3      693.47      805.18     35.33 o 
   8   7   3      562.25      594.22     35.06 o 
   9   7   3     2268.37     2227.31     58.01 o 
  10   7   3      128.43       90.15     37.12 o 
  11   7   3       26.56       79.61     38.83 o 
   0   8   3       29.16       93.86     45.20 o 
   1   8   3     1647.71     1642.80     51.03 o 
   2   8   3      452.03      488.89     31.41 o 
   3   8   3      440.97      475.72     47.24 o 
   4   8   3       11.79       10.63     27.57 o 
   5   8   3      683.17      729.55     35.74 o 
   6   8   3       51.31       41.04     32.21 o 
   7   8   3       38.96       45.05     33.18 o 
   8   8   3      162.95      135.41     36.83 o 
   9   8   3      171.01      100.95     37.65 o 
   1   9   3       92.66      109.96     39.00 o 
   2   9   3       21.04      -18.28     38.11 o 
   3   9   3      917.70      950.50     59.08 o 
   4   9   3      133.85      189.94     49.92 o 
   5   9   3      740.59      772.62     89.38 o 
   6   9   3       36.48       21.95     44.85 o 
   0  10   3      354.51      419.18    100.44 o 
   1  10   3      655.26      582.48     63.59 o 
   0   0   4    89900.13    81693.84   2509.74 o 
   1   0   4       66.17      250.70     12.70 o 
   2   0   4     1687.63     1755.16     82.21 o 
   3   0   4      663.35      135.42     13.84 o 
   4   0   4    62584.74    61853.70    900.44 o 
   5   0   4     1218.15      864.76     22.16 o 
   6   0   4     3255.51     3515.80     59.16 o 
   7   0   4    20281.88    20217.56    300.98 o 
   8   0   4     1415.19     1311.90     90.22 o 
   9   0   4    10628.23    10317.40    197.55 o 
  10   0   4     3008.83     2906.08     77.23 o 
  11   0   4      554.08      529.93     40.75 o 
  12   0   4      748.10      922.99     63.86 o 
  13   0   4     2245.75     2160.74     97.06 o 
  14   0   4       45.19       23.87     60.77 o 
  15   0   4      526.67      643.01     73.36 o 
   1   1   4    48375.54    57154.40    776.42 o 
   2   1   4     6652.79     8099.88     89.64 o 
   3   1   4    27156.69    28041.91    285.36 o 
   4   1   4    17689.96    18016.05    184.19 o 
   5   1   4     3175.38     2807.19     40.73 o 
   6   1   4    16623.65    17365.00    198.88 o 
   7   1   4    11434.63    11375.69    125.99 o 
   8   1   4    15270.67    14845.81    186.98 o 
   9   1   4      105.88      179.15     16.07 o 
  10   1   4     2644.26     2589.55     54.62 o 
  11   1   4     1739.94     1816.14     52.24 o 
  12   1   4     1297.32     1476.74     47.72 o 
  13   1   4       10.02      -15.88     32.31 o 
  14   1   4       12.58       49.79     34.74 o 
  15   1   4       54.47      126.25     43.56 o 
   0   2   4   307357.00   302580.47   8627.91 o 
   1   2   4     4551.63     3907.00     50.03 o 
   2   2   4    18675.23    20614.37    240.07 o 
   3   2   4       42.05       21.35      7.27 o 
   4   2   4    42607.06    44655.79    502.64 o 
   5   2   4     6564.79     6403.32     78.13 o 
   6   2   4     2260.93     2016.48     31.78 o 
   7   2   4     1248.79     1088.91     32.27 o 
   8   2   4     2189.79     2562.47     47.08 o 
   9   2   4     2079.25     1982.99     43.07 o 
  10   2   4      445.22      383.88     23.97 o 
  11   2   4     2010.96     1821.72     46.13 o 
  12   2   4       33.45       10.73     27.18 o 
  13   2   4      362.32      401.95     37.59 o 
  14   2   4      225.64      275.13     42.14 o 
  15   2   4      335.70      364.27     44.76 o 
   1   3   4      804.57      505.99     21.11 o 
   2   3   4    13830.19    14168.20    176.01 o 
   3   3   4     3774.10     3889.46     50.67 o 
   4   3   4     4693.95     4642.07     60.85 o 
   5   3   4     1290.79     1372.27     28.36 o 
   6   3   4    10804.91    10308.14    130.48 o 
   7   3   4     2676.26     2306.45     43.30 o 
   8   3   4     6438.31     6080.66     89.26 o 
   9   3   4     1016.40     1104.00     52.29 o 
  10   3   4     2185.55     2150.45     53.34 o 
  11   3   4      874.09      929.38     32.61 o 
  12   3   4      220.15      221.94     31.97 o 
  13   3   4        1.86      -47.43     33.72 o 
  14   3   4       33.58       84.96     37.79 o 
   0   4   4    13175.29    13775.32    265.24 o 
   1   4   4      894.89      865.85     20.15 o 
   2   4   4     5512.44     5293.58     71.36 o 
   3   4   4      140.08      127.08     13.32 o 
   4   4   4     7157.09     6576.29     82.67 o 
   5   4   4     1525.28     1574.65     30.75 o 
   6   4   4      120.19      134.37     17.27 o 
   7   4   4      919.12      984.87     30.78 o 
   8   4   4       32.15       88.04     25.48 o 
   9   4   4       50.42       68.92     23.61 o 
  10   4   4     1397.48     1224.41     42.11 o 
  11   4   4       24.52        3.45     26.26 o 
  12   4   4      369.34      425.62     33.30 o 
  13   4   4       47.64       23.37     35.96 o 
  14   4   4      110.61       69.80     41.80 o 
   1   5   4     1421.58     1345.02     27.76 o 
   2   5   4     2485.21     2743.32     40.96 o 
   3   5   4      402.51      484.94     26.07 o 
   4   5   4     1713.78     1812.77     33.51 o 
   5   5   4      272.54      280.21     17.78 o 
   6   5   4     5986.97     5734.23     88.39 o 
   7   5   4       56.94       52.84     21.95 o 
   8   5   4       42.06       60.61     28.32 o 
   9   5   4       62.04       62.74     26.03 o 
  10   5   4     1072.45     1184.54     45.67 o 
  11   5   4      136.53      150.86     32.31 o 
  12   5   4        3.83        4.68     33.07 o 
  13   5   4      197.98      179.48     37.78 o 
   0   6   4      176.64      221.34     26.72 o 
   1   6   4      380.19      394.67     18.89 o 
   2   6   4     1970.57     1905.52     46.32 o 
   3   6   4     1353.83     1367.25     34.14 o 
   4   6   4      202.99      222.18     19.91 o 
   5   6   4      856.92      922.39     30.62 o 
   6   6   4      470.45      522.67     27.80 o 
   7   6   4      277.16      257.36     26.41 o 
   8   6   4      351.74      373.96     30.05 o 
   9   6   4      531.94      574.02     37.91 o 
  10   6   4      113.75       76.83     30.89 o 
  11   6   4      283.50      325.00     35.87 o 
  12   6   4      159.44      119.98     35.83 o 
   1   7   4     1471.18     1499.25     39.64 o 
   2   7   4      291.89      397.98     27.68 o 
   3   7   4      916.48      899.55     29.81 o 
   4   7   4       10.44        3.99     23.39 o 
   5   7   4      671.54      668.83     31.89 o 
   6   7   4      939.96     1002.13     36.84 o 
   7   7   4     1303.83     1192.07     41.03 o 
   8   7   4       46.85       80.39     29.94 o 
   9   7   4       18.98       22.90     32.49 o 
  10   7   4      541.57      552.85     39.65 o 
  11   7   4       19.09       -0.27     37.10 o 
   0   8   4        1.90      -20.93     46.47 o 
   1   8   4        9.64      -22.50     33.52 o 
   2   8   4     1426.22     1539.42     58.08 o 
   3   8   4       86.42      116.27     31.19 o 
   4   8   4       64.80       31.73     31.08 o 
   5   8   4      347.90      460.42     39.33 o 
   6   8   4       23.42      -11.22     30.24 o 
   7   8   4      419.88      531.82     37.20 o 
   8   8   4       33.61       25.49     33.69 o 
   9   8   4      376.07      410.52     40.65 o 
   1   9   4      459.51      546.07     45.72 o 
   2   9   4        1.86       26.72     39.98 o 
   3   9   4      540.52      560.76     69.83 o 
   4   9   4        0.07       50.51     49.37 o 
   5   9   4      152.16      204.16     61.73 o 
   6   9   4      101.02       58.68     53.59 o 
   1   1   5       16.18      130.19     13.95 o 
   2   1   5     9723.45     7074.72     79.09 o 
   3   1   5     1420.28     1794.14     24.42 o 
   4   1   5     5930.23     4980.99     54.80 o 
   5   1   5     2917.96     3113.40     38.83 o 
   6   1   5      581.62      509.70     15.02 o 
   7   1   5      471.80      601.27     15.72 o 
   8   1   5     1062.29     1124.07     28.28 o 
   9   1   5     1098.89     1129.39     32.37 o 
  10   1   5     1685.29     1592.20     45.67 o 
  11   1   5      935.89      882.88     37.53 o 
  12   1   5       56.33       -1.77     29.74 o 
  13   1   5      290.84      338.15     36.59 o 
  14   1   5      209.64      338.32     42.47 o 
  15   1   5       41.97       56.07     45.25 o 
   0   2   5    19026.66    17729.39    299.03 o 
   1   2   5    11245.37    12826.63    167.77 o 
   2   2   5    13796.30    13099.61    147.06 o 
   3   2   5     4180.79     3598.17     44.33 o 
   4   2   5     1205.61     1579.88     28.58 o 
   5   2   5       63.21      127.03     10.71 o 
   6   2   5     8136.13     8614.73    103.90 o 
   7   2   5      763.85      704.50     19.65 o 
   8   2   5      366.73      366.10     17.19 o 
   9   2   5       27.23        6.75     12.22 o 
  10   2   5     1445.79     1590.24     38.50 o 
  11   2   5       67.92       91.53     25.84 o 
  12   2   5        9.52       34.83     30.92 o 
  13   2   5      594.26      610.17     40.76 o 
  14   2   5      149.65      225.77     40.26 o 
  15   2   5        2.44       54.02     57.65 o 
   1   3   5     1510.88     1342.52     22.83 o 
   2   3   5      680.40      742.97     17.04 o 
   3   3   5       11.83        9.92      8.75 o 
   4   3   5     4307.05     5044.35     75.59 o 
   5   3   5     4824.74     5077.96     65.81 o 
   6   3   5     8493.71     8553.27    104.76 o 
   7   3   5       25.04       26.85     13.92 o 
   8   3   5     3532.43     3357.84     54.00 o 
   9   3   5      826.49      794.50     26.96 o 
  10   3   5     5330.26     5268.89     79.37 o 
  11   3   5      155.87      141.07     26.33 o 
  12   3   5      987.03      916.71     42.99 o 
  13   3   5      470.69      451.01     40.80 o 
  14   3   5      579.68      659.62     45.31 o 
   0   4   5     3336.31     3236.40     72.37 o 
   1   4   5     3136.59     3159.51     45.71 o 
   2   4   5    27159.01    26228.72    322.68 o 
   3   4   5     3334.39     3119.50     43.83 o 
   4   4   5     5248.28     4573.28     60.86 o 
   5   4   5      384.41      435.72     27.52 o 
   6   4   5     5584.03     5181.88     70.20 o 
   7   4   5      228.62      211.35     19.95 o 
   8   4   5     1284.83     1254.73     36.13 o 
   9   4   5      896.72      886.43     32.23 o 
  10   4   5     1373.93     1236.81     38.65 o 
  11   4   5       22.15       10.80     27.10 o 
  12   4   5        7.19        5.47     30.28 o 
  13   4   5      408.63      342.46     40.13 o 
  14   4   5       43.37       70.22     41.50 o 
   1   5   5     1740.96     1742.29     32.07 o 
   2   5   5     1265.48     1200.97     27.12 o 
   3   5   5      554.32      569.77     20.77 o 
   4   5   5      173.16      164.70     19.84 o 
   5   5   5     5327.65     5504.68     79.90 o 
   6   5   5     5227.46     5246.59     82.43 o 
   7   5   5      802.64      778.47     30.05 o 
   8   5   5     1305.14     1294.32     52.49 o 
   9   5   5     1004.91     1047.18     40.03 o 
  10   5   5     1144.25     1226.40     49.86 o 
  11   5   5        1.87      -14.99     29.43 o 
  12   5   5      909.28      737.08     40.14 o 
  13   5   5       91.68       75.87     35.40 o 
   0   6   5     1054.50     1061.99     36.30 o 
   1   6   5     5845.93     5692.69     87.58 o 
   2   6   5     5479.37     5363.59     77.98 o 
   3   6   5     2794.41     2704.96     47.86 o 
   4   6   5     1162.63     1164.04     33.59 o 
   5   6   5      358.51      366.82     25.18 o 
   6   6   5     1429.42     1415.01     40.26 o 
   7   6   5        3.54       -9.52     23.79 o 
   8   6   5     1321.43     1162.32     39.19 o 
   9   6   5       12.72       10.02     28.04 o 
  10   6   5      154.84      110.29     32.42 o 
  11   6   5       13.95       38.02     38.28 o 
  12   6   5      628.12      589.09     43.01 o 
   1   7   5       92.82      115.78     29.78 o 
   2   7   5      218.74      223.47     26.80 o 
   3   7   5      235.30      272.82     31.81 o 
   4   7   5      623.45      616.47     30.64 o 
   5   7   5     1582.81     1447.07     41.65 o 
   6   7   5      169.36      184.28     28.47 o 
   7   7   5      709.31      835.70     44.02 o 
   8   7   5       32.68       24.74     30.78 o 
   9   7   5      655.59      666.50     50.04 o 
  10   7   5      458.47      518.94     39.92 o 
   0   8   5       26.96       -7.94     57.25 o 
   1   8   5     1940.30     2052.35     60.26 o 
   2   8   5      246.58      251.36     39.94 o 
   3   8   5     2095.22     2075.37     99.07 o 
   4   8   5      231.43      286.30     42.74 o 
   5   8   5      627.12      708.26     50.53 o 
   6   8   5      249.43      226.65     36.60 o 
   7   8   5       12.79       55.47     44.39 o 
   8   8   5       43.48       47.94     34.51 o 
   9   8   5      141.39       58.40     38.95 o 
   1   9   5      148.01      132.91     42.69 o 
   2   9   5      253.41      212.83     44.63 o 
   3   9   5       11.18       -4.82     42.68 o 
   4   9   5       16.41       56.24     44.90 o 
   5   9   5      137.22       90.45     48.02 o 
   6   9   5       11.53        1.22     51.59 o 
   0   0   6    29845.55    36097.38    851.78 o 
   1   0   6     2644.76     3154.89     76.89 o 
   2   0   6    55532.79    53525.05   1928.53 o 
   3   0   6       33.92      137.07     16.08 o 
   4   0   6    14023.86    12698.30    258.49 o 
   5   0   6    33050.33    29147.15   1844.53 o 
   6   0   6      716.83      762.00     25.01 o 
   7   0   6     2250.24     1753.44     38.81 o 
   8   0   6       93.33       83.46     16.50 o 
   9   0   6     1785.80     1590.93     63.91 o 
  10   0   6      432.19      455.72     36.48 o 
  11   0   6     3831.09     3338.79    132.51 o 
  12   0   6       99.67       74.70     41.59 o 
  13   0   6      331.62      351.25     48.45 o 
  14   0   6      792.04      836.79     72.11 o 
  15   0   6     1088.86     1325.96     89.01 o 
   1   1   6    27218.75    29921.76    374.64 o 
   2   1   6     2104.59     1920.05     28.32 o 
   3   1   6    51947.20    52201.75    570.06 o 
   4   1   6    11556.00    11884.15    126.29 o 
   5   1   6    15373.23    15694.02    173.06 o 
   6   1   6     7373.06     7119.60    110.03 o 
   7   1   6    12955.69    12736.74    153.17 o 
   8   1   6     6138.91     5777.26     71.29 o 
   9   1   6      843.49      928.71     25.29 o 
  10   1   6     1163.67     1251.09     40.31 o 
  11   1   6      625.10      681.04     43.09 o 
  12   1   6     1080.66     1084.71     42.23 o 
  13   1   6        7.23        5.07     31.35 o 
  14   1   6        4.67       31.11     38.79 o 
  15   1   6        7.05       21.91     42.81 o 
   0   2   6     5767.72     5524.12     98.14 o 
   1   2   6     8263.34     8734.42    124.44 o 
   2   2   6    26384.29    28275.33    334.77 o 
   3   2   6      324.92      241.31      8.94 o 
   4   2   6     7179.28     6603.12     76.76 o 
   5   2   6      806.06      772.76     18.60 o 
   6   2   6     3208.27     3362.71     46.98 o 
   7   2   6      859.06      879.09     22.65 o 
   8   2   6       54.81       54.49     14.34 o 
   9   2   6      412.75      412.11     24.24 o 
  10   2   6     1050.15      948.76     31.81 o 
  11   2   6     4708.95     4698.64     86.39 o 
  12   2   6      247.82      175.10     33.05 o 
  13   2   6      102.64      121.82     35.23 o 
  14   2   6      559.57      542.05     47.75 o 
   1   3   6     3252.84     2507.33     34.39 o 
   2   3   6      234.76      254.56     15.55 o 
   3   3   6    20482.84    22386.00    256.81 o 
   4   3   6     5331.69     5375.70     68.83 o 
   5   3   6        7.70       28.27     12.61 o 
   6   3   6     1459.86     1255.51     27.73 o 
   7   3   6     7385.26     7017.12     89.52 o 
   8   3   6     2640.01     2328.73     43.77 o 
   9   3   6        2.05        9.23     19.36 o 
  10   3   6      623.61      605.77     29.76 o 
  11   3   6      662.88      735.82     33.71 o 
  12   3   6      405.26      554.14     38.73 o 
  13   3   6      167.23      132.22     35.33 o 
  14   3   6      144.13      223.21     47.04 o 
   0   4   6     4229.72     4840.12     85.17 o 
   1   4   6     8778.24     9136.55    116.66 o 
   2   4   6    10704.09    10330.60    131.64 o 
   3   4   6     1848.43     1931.57     33.83 o 
   4   4   6     1025.67     1049.32     24.29 o 
   5   4   6       68.67      140.60     23.06 o 
   6   4   6     1835.73     1794.39     65.48 o 
   7   4   6      105.48      118.89     20.31 o 
   8   4   6      352.71      377.19     25.39 o 
   9   4   6      770.95      855.80     32.31 o 
  10   4   6       76.67       26.44     25.26 o 
  11   4   6       52.80       79.88     28.64 o 
  12   4   6       22.72       -3.92     30.79 o 
  13   4   6        2.78      -38.14     37.48 o 
   1   5   6      545.67      486.38     22.14 o 
   2   5   6      162.98      171.30     15.71 o 
   3   5   6      191.07      197.17     17.42 o 
   4   5   6     2596.28     2444.75     44.59 o 
   5   5   6     1028.09      940.97     29.46 o 
   6   5   6     1820.95     1752.92     43.20 o 
   7   5   6     1583.97     1527.56     41.64 o 
   8   5   6     3494.64     3314.38     63.21 o 
   9   5   6      292.97      264.42     33.32 o 
  10   5   6     1404.01     1281.51     41.32 o 
  11   5   6      119.28       99.53     31.62 o 
  12   5   6      264.80      223.62     36.33 o 
  13   5   6      177.45      142.59     57.37 o 
   0   6   6      630.06      619.00     47.46 o 
   1   6   6        7.41      -13.77     19.93 o 
   2   6   6     2293.04     2409.19     47.19 o 
   3   6   6     1664.43     1814.85     42.33 o 
   4   6   6      422.20      361.97     21.94 o 
   5   6   6     1439.79     1477.28     40.20 o 
   6   6   6       32.96       29.02     23.46 o 
   7   6   6      776.77      816.61     33.90 o 
   8   6   6       11.13        0.75     26.90 o 
   9   6   6      716.19      721.23     35.91 o 
  10   6   6       90.61      155.66     31.80 o 
  11   6   6      618.70      593.51     40.28 o 
  12   6   6        5.31      -12.34     36.12 o 
   1   7   6     1886.66     2024.68     63.05 o 
   2   7   6       43.54       36.21     32.83 o 
   3   7   6     1320.49     1273.99     47.10 o 
   4   7   6      306.48      345.41     31.89 o 
   5   7   6     1032.80      991.41     36.20 o 
   6   7   6       70.73       81.68     28.65 o 
   7   7   6      248.34      254.78     30.80 o 
   8   7   6        5.04        2.91     30.57 o 
   9   7   6      259.60      221.28     35.01 o 
  10   7   6        8.16      -16.83     34.56 o 
   0   8   6      111.28       53.08     50.86 o 
   1   8   6        1.77       -1.16     35.27 o 
   2   8   6       45.95      -10.10     37.18 o 
   3   8   6      147.51      130.44     41.20 o 
   4   8   6       66.88       16.22     38.17 o 
   5   8   6       35.83       15.39     42.68 o 
   6   8   6      198.61      246.23     47.87 o 
   7   8   6      815.54      997.10     91.87 o 
   8   8   6       33.60      -64.36     46.00 o 
   1   9   6      465.43      549.30     50.64 o 
   2   9   6       21.87       65.95     75.36 o 
   3   9   6      403.18      400.94     49.91 o 
   4   9   6        3.72      -65.57     45.20 o 
   5   9   6      454.99      399.83     53.38 o 
   6   9   6        5.98       24.69     50.34 o 
   1   1   7        1.39      149.65     11.55 o 
   2   1   7     1931.40     1547.83     40.45 o 
   3   1   7       34.38      113.50     10.93 o 
   4   1   7      566.65      581.49     13.55 o 
   5   1   7      130.89       35.30      8.51 o 
   6   1   7      803.92      878.65     21.65 o 
   7   1   7      793.30      709.73     24.07 o 
   8   1   7      131.95      109.35     15.05 o 
   9   1   7       14.14       64.41     16.74 o 
  10   1   7      354.08      415.16     27.28 o 
  11   1   7       32.42      -19.70     27.81 o 
  12   1   7      906.27     1033.17     43.38 o 
  13   1   7       30.25       -5.65     34.40 o 
  14   1   7      105.90       65.56     38.75 o 
  15   1   7       23.29       69.67     50.53 o 
   0   2   7     7970.11     7324.54    128.78 o 
   1   2   7      853.76     1037.41     29.50 o 
   2   2   7    27960.37    29366.53    347.80 o 
   3   2   7     1424.61     1296.82     20.91 o 
   4   2   7    11358.26    11880.33    127.46 o 
   5   2   7     1629.26     1613.43     27.00 o 
   6   2   7     1137.77     1063.27     23.90 o 
   7   2   7      930.47     1002.30     24.56 o 
   8   2   7     1799.28     1729.49     33.64 o 
   9   2   7      533.78      605.00     27.58 o 
  10   2   7        5.61       52.04     23.28 o 
  11   2   7        4.80       48.41     32.09 o 
  12   2   7        2.04      -40.97     34.13 o 
  13   2   7       29.90       33.42     42.48 o 
  14   2   7       14.43       46.98     41.94 o 
   1   3   7     1729.69     2025.18     32.91 o 
   2   3   7     2271.97     2507.22     37.68 o 
   3   3   7     1489.11     1450.08     24.09 o 
   4   3   7      241.58      471.22     23.85 o 
   5   3   7      196.49      103.14     13.62 o 
   6   3   7     7296.32     6773.58     86.15 o 
   7   3   7     2061.86     2242.41     39.00 o 
   8   3   7      625.12      623.86     26.17 o 
   9   3   7     2203.74     2213.52     48.18 o 
  10   3   7     3971.46     4336.41     75.42 o 
  11   3   7      298.93      418.68     30.56 o 
  12   3   7      895.32      914.55     42.64 o 
  13   3   7        3.90      -33.14     42.14 o 
  14   3   7      905.70      925.87     61.15 o 
   0   4   7    14761.77    15543.71    253.91 o 
   1   4   7    38682.53    40688.50    495.59 o 
   2   4   7    16945.09    16233.53    202.29 o 
   3   4   7     3394.14     3604.84     59.48 o 
   4   4   7     6913.60     7021.90     95.81 o 
   5   4   7     4490.09     4588.17     68.20 o 
   6   4   7     6639.78     6228.46     88.42 o 
   7   4   7      776.62      957.80     30.10 o 
   8   4   7     2382.91     2143.06     47.60 o 
   9   4   7     1181.07     1110.42     36.18 o 
  10   4   7       42.60       76.71     26.35 o 
  11   4   7      154.96      174.66     37.32 o 
  12   4   7      306.33      360.25     35.07 o 
  13   4   7      141.90      241.73     41.23 o 
   1   5   7      497.67      592.56     21.09 o 
   2   5   7     1021.61     1043.19     43.71 o 
   3   5   7     4090.77     3862.19     64.20 o 
   4   5   7      176.49      232.56     18.44 o 
   5   5   7      589.73      778.50     27.02 o 
   6   5   7     3263.10     3534.18     63.55 o 
   7   5   7     5687.45     5199.36     84.80 o 
   8   5   7       19.12       17.83     24.09 o 
   9   5   7      923.37      845.07     35.39 o 
  10   5   7     1553.19     1477.62     46.60 o 
  11   5   7       65.16      102.09     31.62 o 
  12   5   7       79.80       47.48     35.00 o 
  13   5   7       81.32      158.48     38.72 o 
   0   6   7        8.68       12.18     38.53 o 
   1   6   7     2604.98     2486.92     67.80 o 
   2   6   7     8151.32     7951.60    153.05 o 
   3   6   7      734.71      683.11     29.87 o 
   4   6   7      696.90      715.66     26.26 o 
   5   6   7     1993.64     1907.01     45.36 o 
   6   6   7     3306.12     3273.60     63.98 o 
   7   6   7        1.79        3.51     25.89 o 
   8   6   7     1022.86      906.29     37.08 o 
   9   6   7      272.11      214.53     31.76 o 
  10   6   7      287.98      287.83     35.09 o 
  11   6   7      958.13      992.74     65.79 o 
   1   7   7      102.21      144.87     33.09 o 
   2   7   7      115.72      126.23     31.39 o 
   3   7   7     2558.61     2745.22    100.90 o 
   4   7   7      224.56      164.30     39.85 o 
   5   7   7      995.97     1041.73     51.97 o 
   6   7   7      143.92      192.16     33.52 o 
   7   7   7      933.00      951.60     42.35 o 
   8   7   7      269.90      279.42     34.49 o 
   9   7   7      261.96      301.54     35.92 o 
  10   7   7       49.42       48.45     34.23 o 
   0   8   7      485.23      547.02     65.62 o 
   1   8   7     1434.54     1500.22     60.11 o 
   2   8   7     1132.38     1185.84     55.54 o 
   3   8   7     1375.00     1460.64     55.83 o 
   4   8   7       46.45       57.36     41.52 o 
   5   8   7      476.04      477.60     50.47 o 
   6   8   7      358.28      413.32     52.00 o 
   7   8   7       38.03       50.63     48.42 o 
   8   8   7      116.38      210.60     50.89 o 
   1   9   7       75.56       70.84     44.19 o 
   2   9   7       59.10       48.34     51.07 o 
   3   9   7      190.36      231.09     50.05 o 
   4   9   7      683.12      660.91     57.24 o 
   5   9   7      198.79      258.85     52.26 o 
   0   0   8     2350.16     3532.09    117.35 o 
   1   0   8    23511.67    23146.20    391.03 o 
   2   0   8    41247.73    41019.61    599.48 o 
   3   0   8     1046.36     1107.07    114.29 o 
   4   0   8     6584.92     6619.73    103.86 o 
   5   0   8    19234.02    18470.58    275.53 o 
   6   0   8    15979.84    15713.49    321.74 o 
   7   0   8     1793.14     1666.29     39.37 o 
   8   0   8       45.28       74.98     21.96 o 
   9   0   8     5229.59     5379.48    103.50 o 
  10   0   8      181.85      307.98     31.62 o 
  11   0   8     2432.81     2186.85     74.26 o 
  12   0   8      627.50      597.18     52.28 o 
  13   0   8      551.73      641.00     53.98 o 
  14   0   8      330.72      575.95    101.95 o 
   1   1   8    15600.57    15188.25    183.49 o 
   2   1   8    10141.78    10038.95    130.83 o 
   3   1   8    15360.31    14374.70    175.27 o 
   4   1   8     2158.27     2470.33     32.60 o 
   5   1   8     2247.06     2451.67     62.21 o 
   6   1   8    20037.70    20216.25    222.60 o 
   7   1   8    13262.27    13081.66    147.75 o 
   8   1   8      804.29      747.83     21.97 o 
   9   1   8       68.58       63.61     15.82 o 
  10   1   8    11725.46    11369.16    179.43 o 
  11   1   8     2772.75     2893.90     65.67 o 
  12   1   8       72.09       82.11     32.11 o 
  13   1   8        1.95      -49.44     34.03 o 
  14   1   8     1117.13     1250.86    105.83 o 
   0   2   8     6971.43     7289.32    129.35 o 
   1   2   8     6751.81     6116.66     85.24 o 
   2   2   8    26623.52    26818.25    346.62 o 
   3   2   8     1168.59     1436.16     22.82 o 
   4   2   8     1928.11     1764.89     28.06 o 
   5   2   8     4685.47     4274.28     51.70 o 
   6   2   8     2385.31     2317.81     35.80 o 
   7   2   8     2006.64     2093.96     35.14 o 
   8   2   8      640.84      651.34     23.42 o 
   9   2   8     3326.28     3187.72     65.26 o 
  10   2   8      277.05      317.33     30.66 o 
  11   2   8      160.58      184.07     34.17 o 
  12   2   8      999.28     1045.24     59.59 o 
  13   2   8      466.68      424.77     48.73 o 
  14   2   8       17.58       48.63     42.59 o 
   1   3   8     4429.54     4764.68     66.67 o 
   2   3   8     4447.90     5084.14     67.39 o 
   3   3   8     3054.09     3066.79     42.71 o 
   4   3   8     3515.91     3841.59     59.51 o 
   5   3   8      908.09      948.14     23.32 o 
   6   3   8    15634.27    15521.31    196.90 o 
   7   3   8     3736.91     3600.25     57.58 o 
   8   3   8     1184.24     1217.89     36.28 o 
   9   3   8       91.76       48.75     22.71 o 
  10   3   8      913.03     1016.41     35.51 o 
  11   3   8     1392.91     1445.04     43.61 o 
  12   3   8      154.12       34.28     39.80 o 
  13   3   8      107.60       36.37     42.45 o 
  14   3   8       53.94       23.85     47.29 o 
   0   4   8    43919.42    46071.85    734.85 o 
   1   4   8       35.39       32.27     15.49 o 
   2   4   8    10606.30    10556.83    147.99 o 
   3   4   8     2739.92     2624.68     44.83 o 
   4   4   8     2538.91     2598.24     45.27 o 
   5   4   8       37.89       21.39     17.42 o 
   6   4   8     1545.17     1639.30     40.61 o 
   7   4   8        3.31       23.99     20.93 o 
   8   4   8      749.95      778.25     30.33 o 
   9   4   8       34.79       -6.00     24.17 o 
  10   4   8        0.56       17.53     26.11 o 
  11   4   8      225.38      222.65     31.02 o 
  12   4   8      261.83      306.22     34.46 o 
  13   4   8      119.41       88.98     39.92 o 
   1   5   8     2450.38     2344.56     62.34 o 
   2   5   8     1852.01     1867.77     38.95 o 
   3   5   8       77.64       85.23     16.53 o 
   4   5   8     1923.99     1799.97     39.67 o 
   5   5   8      545.30      581.07     25.00 o 
   6   5   8     1186.79     1075.12     31.93 o 
   7   5   8      343.97      384.26     26.82 o 
   8   5   8     1496.89     1563.46     49.71 o 
   9   5   8      159.11      123.40     28.17 o 
  10   5   8      197.92      174.32     31.43 o 
  11   5   8      113.11      103.95     32.72 o 
  12   5   8       32.03       -3.22     35.55 o 
   0   6   8     2823.45     2634.48    104.01 o 
   1   6   8        9.55       41.52     27.64 o 
   2   6   8      808.26      985.02     43.38 o 
   3   6   8      300.35      332.58     34.86 o 
   4   6   8     2946.06     2734.15     68.03 o 
   5   6   8        7.66        8.66     21.66 o 
   6   6   8        2.02       -0.17     24.96 o 
   7   6   8     1340.34     1346.20     44.03 o 
   8   6   8       76.41       72.00     33.99 o 
   9   6   8      888.15      930.80     39.90 o 
  10   6   8       45.56       38.77     32.81 o 
  11   6   8       74.63       84.95     35.19 o 
   1   7   8     1922.44     1914.58     64.05 o 
   2   7   8      405.96      395.47     38.87 o 
   3   7   8     1524.56     1597.88     62.34 o 
   4   7   8      247.90      292.42     37.19 o 
   5   7   8      437.76      427.79     44.97 o 
   6   7   8       35.62       74.27     40.32 o 
   7   7   8       31.69       64.33     43.34 o 
   8   7   8      405.93      513.95     52.56 o 
   9   7   8      235.07      189.15     41.83 o 
  10   7   8       10.20       -4.24     35.09 o 
   0   8   8      267.84      363.64     63.38 o 
   1   8   8      140.89      144.23     38.91 o 
   2   8   8      250.77      305.00     49.24 o 
   3   8   8       96.39      -25.50     37.03 o 
   4   8   8      334.37      277.06     46.82 o 
   5   8   8      676.68      758.17     56.28 o 
   6   8   8        4.60      -16.06     48.19 o 
   7   8   8       48.60       41.37     49.88 o 
   8   8   8       50.37        1.08     49.53 o 
   1   9   8      271.88      355.30     44.21 o 
   2   9   8        3.16       84.20     47.61 o 
   3   9   8      534.18      604.53     55.50 o 
   4   9   8       56.11        7.21     50.45 o 
   5   9   8       77.12       80.41     52.73 o 
   1   1   9      367.65      598.49     18.16 o 
   2   1   9      771.31      720.31     19.79 o 
   3   1   9     1105.18     1075.36     23.10 o 
   4   1   9     1054.45     1502.06     24.50 o 
   5   1   9      996.80     1079.41     21.83 o 
   6   1   9      315.44      420.92     16.11 o 
   7   1   9      976.93     1011.63     24.86 o 
   8   1   9      542.41      609.17     24.02 o 
   9   1   9       56.29       58.21     12.82 o 
  10   1   9      139.95      176.33     34.12 o 
  11   1   9       21.07       79.23     29.26 o 
  12   1   9      429.02      341.17     35.59 o 
  13   1   9       10.25      -39.03     39.43 o 
  14   1   9       63.32       41.43     47.67 o 
   0   2   9      168.21      111.04     13.88 o 
   1   2   9      670.65      685.33     29.14 o 
   2   2   9     8335.00     8009.09    110.63 o 
   3   2   9       67.29       40.64      9.11 o 
   4   2   9      320.08      224.88     15.62 o 
   5   2   9     4439.92     4486.20     58.46 o 
   6   2   9     8337.16     8411.41    106.09 o 
   7   2   9     1924.63     2148.35     39.12 o 
   8   2   9      230.86      222.29     18.72 o 
   9   2   9      925.04     1099.59     37.87 o 
  10   2   9       44.79       57.74     27.13 o 
  11   2   9      274.13      260.71     36.51 o 
  12   2   9      180.44      131.19     37.04 o 
  13   2   9       26.53       79.62     42.88 o 
  14   2   9        5.86       41.91     46.52 o 
   1   3   9     5948.39     5597.51     80.52 o 
   2   3   9     4721.86     4710.89     63.79 o 
   3   3   9    12915.25    12446.34    153.44 o 
   4   3   9      766.56      669.46     19.28 o 
   5   3   9      358.48      287.83     17.03 o 
   6   3   9     3503.04     3250.22     50.64 o 
   7   3   9     1156.82     1091.23     31.37 o 
   8   3   9      825.07      758.69     27.55 o 
   9   3   9      323.78      294.12     26.11 o 
  10   3   9     1451.38     1372.02     47.26 o 
  11   3   9      191.19      246.36     33.22 o 
  12   3   9      165.93      145.37     41.80 o 
  13   3   9      227.18      196.96     47.05 o 
  14   3   9      276.00      410.67     53.63 o 
   0   4   9     1052.07     1304.41     51.98 o 
   1   4   9      451.92      338.14     23.24 o 
   2   4   9    11788.73    11481.56    151.21 o 
   3   4   9      192.13      154.14     16.15 o 
   4   4   9      878.20      903.48     27.12 o 
   5   4   9     3278.08     3265.67     69.22 o 
   6   4   9     2990.07     2889.50     51.69 o 
   7   4   9      877.19      864.51     29.08 o 
   8   4   9      925.61      870.06     32.28 o 
   9   4   9      726.07      707.47     32.35 o 
  10   4   9      273.47      290.33     32.82 o 
  11   4   9     1967.67     2069.41     55.62 o 
  12   4   9      556.35      538.28     38.20 o 
  13   4   9       38.81       40.57     44.30 o 
   1   5   9     4905.44     4725.75    100.79 o 
   2   5   9      159.58      258.14     30.34 o 
   3   5   9     5597.25     5347.51     86.91 o 
   4   5   9      950.91      798.44     26.90 o 
   5   5   9       19.01        2.72     19.22 o 
   6   5   9     2321.25     2535.75     50.19 o 
   7   5   9     2851.68     2715.58     56.19 o 
   8   5   9      128.75      109.66     26.88 o 
   9   5   9        0.74       -0.39     27.23 o 
  10   5   9     1626.22     1792.64     66.43 o 
  11   5   9      542.47      629.33     48.44 o 
  12   5   9      114.83      144.64     37.18 o 
   0   6   9      141.72      128.99     46.33 o 
   1   6   9     3069.78     3194.79     81.82 o 
   2   6   9     6370.05     6265.51    185.43 o 
   3   6   9     2001.71     1933.68     68.92 o 
   4   6   9       58.23       28.74     30.39 o 
   5   6   9      542.96      580.95     54.27 o 
   6   6   9      797.32      708.01     47.78 o 
   7   6   9      112.57      118.21     27.80 o 
   8   6   9      356.60      323.81     32.08 o 
   9   6   9      459.07      470.05     35.88 o 
  10   6   9      432.55      398.11     42.40 o 
  11   6   9      146.97      135.39     36.69 o 
   1   7   9      725.19      785.93     47.06 o 
   2   7   9       28.50       54.44     35.76 o 
   3   7   9      744.47      765.95     47.58 o 
   4   7   9       34.50        1.98     35.22 o 
   5   7   9       54.39       34.58     41.36 o 
   6   7   9      476.15      637.84     52.59 o 
   7   7   9     1616.54     1759.55     71.85 o 
   8   7   9      309.41      312.12     54.61 o 
   9   7   9      114.85      144.35     51.40 o 
  10   7   9       42.47       69.58     50.51 o 
   0   8   9      468.55      522.69     68.50 o 
   1   8   9      588.84      705.29     61.18 o 
   2   8   9       14.35       14.78     37.87 o 
   3   8   9      998.78     1071.96     51.97 o 
   4   8   9       72.80       50.87     46.57 o 
   5   8   9       80.33       40.49     47.95 o 
   6   8   9       44.97       20.19     50.21 o 
   7   8   9       26.92      -33.38     49.98 o 
   8   8   9       77.55       28.42     52.66 o 
   1   9   9       36.22       13.60     42.07 o 
   2   9   9       68.38       34.13     53.54 o 
   3   9   9      107.70       71.64     52.11 o 
   4   9   9      211.55      219.40     55.16 o 
   0   0  10     2699.32     2662.57     92.74 o 
   1   0  10    27927.88    29890.20    569.28 o 
   2   0  10    80071.64    81480.63   1353.08 o 
   3   0  10     3374.99     3648.21     88.90 o 
   4   0  10     1016.52     1218.90     34.40 o 
   5   0  10      142.45      298.34     19.49 o 
   6   0  10    12601.52    13378.46    204.44 o 
   7   0  10      125.76      134.06     18.84 o 
   8   0  10     2150.40     2269.95     86.48 o 
   9   0  10      599.50      621.69     62.82 o 
  10   0  10       48.78      138.72     37.50 o 
  11   0  10     4813.69     4824.82    103.60 o 
  12   0  10      180.11      134.27     45.99 o 
  13   0  10        0.87       28.80     48.87 o 
  14   0  10      340.89      485.24    169.41 o 
   1   1  10     2018.37     1423.19     28.32 o 
   2   1  10     2670.33     2502.14     48.58 o 
   3   1  10    36326.68    37755.77    771.41 o 
   4   1  10       46.59       61.89      8.57 o 
   5   1  10      295.62      360.38     15.78 o 
   6   1  10     9996.38     9281.04    120.99 o 
   7   1  10    11156.04    10811.60    124.47 o 
   8   1  10      233.92      314.67     21.08 o 
   9   1  10      317.34      415.00     28.30 o 
  10   1  10     4765.53     4754.44     84.87 o 
  11   1  10      202.61      217.24     32.87 o 
  12   1  10      239.42      269.25     40.72 o 
  13   1  10       33.06      -23.64     43.02 o 
  14   1  10      533.88      749.00     81.28 o 
   0   2  10     4023.63     5057.31     98.83 o 
   1   2  10     4980.90     4694.33     70.28 o 
   2   2  10    55962.86    56822.91    776.21 o 
   3   2  10     2238.19     2180.96     35.93 o 
   4   2  10      315.77      322.01     14.38 o 
   5   2  10     3323.02     2973.39     60.65 o 
   6   2  10    11020.27    10763.82    144.16 o 
   7   2  10       21.04       24.56     18.52 o 
   8   2  10      110.23       71.87     20.06 o 
   9   2  10      643.75      640.69     29.80 o 
  10   2  10      779.13      710.33     39.33 o 
  11   2  10      537.34      484.74     41.51 o 
  12   2  10       41.10       40.98     37.07 o 
  13   2  10       57.27       55.02     40.20 o 
  14   2  10       61.22       68.88     48.70 o 
   1   3  10      191.73      225.26     14.75 o 
   2   3  10     1013.13     1129.93     28.82 o 
   3   3  10     3053.55     3266.75     51.35 o 
   4   3  10     4830.54     4997.13     65.17 o 
   5   3  10       59.02       53.87     17.76 o 
   6   3  10     5821.18     5515.28     76.13 o 
   7   3  10     4639.32     4475.95     65.60 o 
   8   3  10     2905.58     2579.62     55.13 o 
   9   3  10      428.09      438.05     30.79 o 
  10   3  10     2477.42     2287.23     60.11 o 
  11   3  10     1060.25      903.32     48.16 o 
  12   3  10      201.01      202.95     41.69 o 
  13   3  10       26.48        6.15     43.44 o 
   0   4  10      625.39      576.85     35.17 o 
   1   4  10     2146.89     2153.65     48.43 o 
   2   4  10     6120.16     6105.90     89.61 o 
   3   4  10     3153.84     3010.27     47.45 o 
   4   4  10      898.73      790.36     25.65 o 
   5   4  10      116.23      129.41     19.15 o 
   6   4  10     1477.50     1470.56     37.73 o 
   7   4  10      413.31      383.51     25.24 o 
   8   4  10      208.92      211.38     26.78 o 
   9   4  10       50.80       21.56     25.67 o 
  10   4  10       62.37       47.12     29.51 o 
  11   4  10       12.91       12.31     31.23 o 
  12   4  10      748.81      785.14     59.97 o 
  13   4  10      418.00      464.37     50.84 o 
   1   5  10      178.40      184.52     29.95 o 
   2   5  10      229.43      249.35     31.45 o 
   3   5  10       12.73       43.82     29.59 o 
   4   5  10     3340.39     3382.50     74.19 o 
   5   5  10      389.76      431.19     28.28 o 
   6   5  10       19.79       37.99     22.23 o 
   7   5  10      482.56      476.96     29.98 o 
   8   5  10      992.56     1003.16     37.56 o 
   9   5  10      391.48      449.28     32.73 o 
  10   5  10      113.65      133.10     32.80 o 
  11   5  10       68.54       77.72     34.44 o 
  12   5  10      393.14      401.73     39.34 o 
   0   6  10     1681.15     1833.73     88.53 o 
   1   6  10     3760.80     3623.10     88.63 o 
   2   6  10      110.04      168.28     35.97 o 
   3   6  10      931.37      858.79     41.77 o 
   4   6  10     1610.61     1629.59     81.95 o 
   5   6  10        0.81      -11.32     32.45 o 
   6   6  10       15.20       10.88     39.07 o 
   7   6  10      655.05      696.70     50.59 o 
   8   6  10        6.40       12.26     43.06 o 
   9   6  10      293.66      372.78     39.16 o 
  10   6  10       21.50        8.25     34.48 o 
  11   6  10      175.01      209.72     38.51 o 
   1   7  10      545.26      571.44     43.68 o 
   2   7  10        1.18       -0.96     36.93 o 
   3   7  10       17.21       30.31     40.05 o 
   4   7  10      841.95      910.92     58.50 o 
   5   7  10     1158.79     1165.28     64.61 o 
   6   7  10       96.73      133.30     46.24 o 
   7   7  10       15.89      -65.50     43.67 o 
   8   7  10     1350.98     1469.50     67.92 o 
   9   7  10      163.73      118.28     50.17 o 
   0   8  10     1588.84     1585.73     92.51 o 
   1   8  10        0.02       19.44     44.03 o 
   2   8  10      184.27      192.85     42.59 o 
   3   8  10      451.02      547.88     73.12 o 
   4   8  10      355.71      363.85     51.64 o 
   5   8  10       28.20      -10.82     46.57 o 
   6   8  10      237.90      177.40     51.65 o 
   7   8  10        8.36      -15.21     51.01 o 
   1   9  10       17.54       67.62     50.89 o 
   2   9  10      104.39      107.14     65.53 o 
   3   9  10       24.85      -51.62     53.98 o 
   4   9  10       37.12       31.71     52.01 o 
   1   1  11     3951.88     3776.52     55.10 o 
   2   1  11      276.05      501.74     17.74 o 
   3   1  11     2926.60     2936.48     40.27 o 
   4   1  11      810.73      960.36     24.51 o 
   5   1  11     1797.89     2160.61     36.59 o 
   6   1  11      810.20      908.35     32.21 o 
   7   1  11      150.55      176.08     16.63 o 
   8   1  11      157.35      133.68     18.13 o 
   9   1  11      806.08      873.71     33.17 o 
  10   1  11      109.78      161.91     27.90 o 
  11   1  11      282.37      280.35     35.28 o 
  12   1  11        7.55       -3.61     38.88 o 
  13   1  11       49.54       39.98     42.52 o 
  14   1  11       44.85      119.04     50.30 o 
   0   2  11     3301.71     3513.80     73.01 o 
   1   2  11     4817.06     4886.16     66.80 o 
   2   2  11     4714.48     4487.15     73.86 o 
   3   2  11        1.72       10.07     15.59 o 
   4   2  11      271.53      271.21     19.58 o 
   5   2  11     5570.48     5526.72     81.26 o 
   6   2  11     1003.51     1039.04     30.31 o 
   7   2  11       19.99       71.17     19.92 o 
   8   2  11      313.71      345.31     24.28 o 
   9   2  11     3321.86     3400.58     64.80 o 
  10   2  11       10.77       11.34     32.24 o 
  11   2  11     1062.00     1027.59     49.97 o 
  12   2  11       30.65       29.78     40.42 o 
  13   2  11      521.73      588.85     49.62 o 
   1   3  11     6700.43     6334.63     92.08 o 
   2   3  11       98.60      124.88     15.97 o 
   3   3  11     9252.20     9021.80    126.04 o 
   4   3  11      211.73      198.70     17.51 o 
   5   3  11     2013.57     1782.77     40.53 o 
   6   3  11     2447.54     2354.44     48.45 o 
   7   3  11     8421.15     8032.09    114.76 o 
   8   3  11     1551.95     1480.00     44.21 o 
   9   3  11      267.18      244.14     32.01 o 
  10   3  11      526.89      522.43     38.79 o 
  11   3  11      552.55      546.84     44.93 o 
  12   3  11        0.84        7.22     43.28 o 
  13   3  11      158.50      243.02     49.69 o 
   0   4  11      518.33      469.74     35.03 o 
   1   4  11     2373.09     2353.81     52.69 o 
   2   4  11     7088.76     7302.26    117.76 o 
   3   4  11      189.90      243.05     19.55 o 
   4   4  11       17.98       32.03     18.34 o 
   5   4  11     3151.94     3000.46     53.44 o 
   6   4  11      212.41      215.53     22.85 o 
   7   4  11     2649.37     2695.60     52.06 o 
   8   4  11      265.35      283.13     27.18 o 
   9   4  11      747.16      882.93     36.05 o 
  10   4  11      575.21      575.69     39.39 o 
  11   4  11     1529.63     1623.82     55.47 o 
  12   4  11       27.54      -21.95     44.96 o 
   1   5  11     2614.26     2641.73     73.07 o 
   2   5  11       19.46       28.30     31.89 o 
   3   5  11    10226.53    10257.25    194.78 o 
   4   5  11     1260.43     1184.60     53.14 o 
   5   5  11        8.09      -44.81     29.87 o 
   6   5  11      561.46      546.83     32.94 o 
   7   5  11     4700.83     4642.44     90.75 o 
   8   5  11      367.99      353.90     30.80 o 
   9   5  11       34.48        6.35     29.85 o 
  10   5  11      434.24      521.56     37.19 o 
  11   5  11      520.34      458.17     39.04 o 
  12   5  11       72.90      103.10     41.98 o 
   0   6  11       61.97       72.27     51.24 o 
   1   6  11     8832.33     8400.69    192.67 o 
   2   6  11     2126.63     2152.99     74.32 o 
   3   6  11     1839.22     1745.35     59.80 o 
   4   6  11      728.25      639.44     41.07 o 
   5   6  11     2566.37     2566.70     72.97 o 
   6   6  11      866.60      762.81     49.62 o 
   7   6  11        8.37       39.99     41.27 o 
   8   6  11       14.03      -34.00     42.72 o 
   9   6  11      275.62      287.07     49.50 o 
  10   6  11        9.28      -45.93     57.70 o 
   1   7  11       72.25       56.45     39.62 o 
   2   7  11      292.01      220.21     41.75 o 
   3   7  11     2068.20     1775.92     93.22 o 
   4   7  11      920.11      882.93     52.11 o 
   5   7  11       11.27      -21.28     43.93 o 
   6   7  11      163.62      190.02     46.62 o 
   7   7  11     1852.43     1741.35     74.59 o 
   8   7  11      187.07      108.68     55.53 o 
   9   7  11        5.29        1.69     51.41 o 
   0   8  11     1251.48     1185.06     84.16 o 
   1   8  11      592.01      576.42     60.70 o 
   2   8  11      708.18      679.98     49.87 o 
   3   8  11      312.85      325.50     78.63 o 
   4   8  11      272.49      310.84     54.17 o 
   5   8  11      173.93      182.94     64.67 o 
   6   8  11      179.50      120.03     52.81 o 
   7   8  11      171.51      215.94     56.82 o 
   1   9  11       23.79      -37.20     49.67 o 
   2   9  11       38.46       -8.60     54.48 o 
   3   9  11       22.59      -31.55     54.45 o 
   0   0  12      228.86      167.54     32.26 o 
   1   0  12    17024.80    16920.60    295.25 o 
   2   0  12    44363.53    43079.68    726.59 o 
   3   0  12     6555.60     7385.81    272.32 o 
   4   0  12      929.88      833.46     29.44 o 
   5   0  12     6098.51     5985.93    111.49 o 
   6   0  12    11438.79    10728.64    219.47 o 
   7   0  12      723.92      978.27     48.71 o 
   8   0  12     2931.77     2955.46     89.72 o 
   9   0  12      283.41      221.05     43.73 o 
  10   0  12       67.23        9.52     38.90 o 
  11   0  12       47.81       31.38     44.80 o 
  12   0  12      903.65      773.41    105.13 o 
  13   0  12       32.17       -3.01     84.04 o 
  14   0  12       30.05       69.64    106.14 o 
   1   1  12      258.71      280.07     17.06 o 
   2   1  12     6920.50     7636.91     92.84 o 
   3   1  12       36.50       52.55     12.07 o 
   4   1  12       82.50       79.24     13.58 o 
   5   1  12     4738.58     4909.63     86.28 o 
   6   1  12    15887.73    15918.95    240.06 o 
   7   1  12     3082.18     2924.93     61.71 o 
   8   1  12      364.45      423.56     24.90 o 
   9   1  12      379.52      431.03     30.48 o 
  10   1  12     4241.52     4264.25     88.64 o 
  11   1  12     1426.24     1579.84     53.10 o 
  12   1  12      402.88      305.01     62.82 o 
  13   1  12        0.57       49.59     45.25 o 
   0   2  12        8.98       -0.26     18.55 o 
   1   2  12     6801.77     6413.32     85.54 o 
   2   2  12    21407.47    19957.46    263.82 o 
   3   2  12     8199.98     7840.93    129.87 o 
   4   2  12        2.26       -4.78     16.38 o 
   5   2  12     1680.86     1800.64     40.10 o 
   6   2  12     8301.85     7841.20    110.82 o 
   7   2  12       72.52       66.07     21.46 o 
   8   2  12     1441.87     1521.49     41.27 o 
   9   2  12       76.04      116.56     24.36 o 
  10   2  12      370.44      378.32     34.30 o 
  11   2  12      104.78       73.17     55.14 o 
  12   2  12      805.44      808.45     51.87 o 
  13   2  12      152.46      203.34     47.27 o 
   1   3  12      990.07     1037.49     35.37 o 
   2   3  12      835.40      857.67     29.39 o 
   3   3  12     1235.64     1354.46     35.19 o 
   4   3  12     2337.79     2344.63     43.69 o 
   5   3  12     2204.92     1972.25     43.83 o 
   6   3  12     4316.23     4425.19     72.78 o 
   7   3  12      237.66      270.12     25.45 o 
   8   3  12      150.14      128.62     33.27 o 
   9   3  12      498.39      701.16     37.91 o 
  10   3  12     2940.34     2658.10     66.13 o 
  11   3  12      508.30      430.28     58.20 o 
  12   3  12      128.24      139.14     43.72 o 
  13   3  12       24.54      115.72     47.82 o 
   0   4  12     2408.73     2418.88     79.64 o 
   1   4  12     1202.72     1120.41     38.71 o 
   2   4  12     6032.97     6189.36    104.19 o 
   3   4  12     1480.53     1420.79     44.26 o 
   4   4  12     1752.76     1456.49     44.86 o 
   5   4  12      500.25      523.78     27.50 o 
   6   4  12       89.11      103.40     22.64 o 
   7   4  12        2.23      -11.26     26.68 o 
   8   4  12       14.62       18.78     30.43 o 
   9   4  12       12.70       42.26     33.73 o 
  10   4  12      333.06      316.66     38.08 o 
  11   4  12       35.15      -14.02     37.25 o 
  12   4  12      525.36      515.60     54.46 o 
   1   5  12       29.07       29.78     33.26 o 
   2   5  12      440.39      370.63     46.78 o 
   3   5  12        4.47       20.87     34.16 o 
   4   5  12      631.07      649.22     45.90 o 
   5   5  12     1266.25     1379.64     51.49 o 
   6   5  12      165.28      102.56     34.34 o 
   7   5  12      252.22      224.57     42.50 o 
   8   5  12     2376.13     2337.76     63.76 o 
   9   5  12      282.52      348.87     41.22 o 
  10   5  12        6.12       19.02     33.20 o 
  11   5  12       20.62       57.61     40.62 o 
   0   6  12    10741.72    10654.41    289.94 o 
   1   6  12       24.53       28.06     36.84 o 
   2   6  12        0.61      -43.63     37.16 o 
   3   6  12      172.85      174.99     38.26 o 
   4   6  12     1525.72     1526.81     56.83 o 
   5   6  12       40.70       13.46     37.62 o 
   6   6  12        0.50      -13.84     40.01 o 
   7   6  12       65.25      111.86     44.37 o 
   8   6  12       28.89      -11.72     45.83 o 
   9   6  12       22.87       34.29     45.70 o 
  10   6  12        7.60       -2.49     50.42 o 
   1   7  12      128.05      132.71     43.85 o 
   2   7  12      257.52      172.41     44.31 o 
   3   7  12        0.35       10.70     45.27 o 
   4   7  12      680.57      696.16     49.98 o 
   5   7  12        9.36       27.55     47.16 o 
   6   7  12       31.96       89.89     47.20 o 
   7   7  12       10.72       18.94     50.26 o 
   8   7  12     1210.94     1294.21     71.14 o 
   0   8  12     1247.64     1352.53    169.08 o 
   1   8  12       12.26      -31.80     46.80 o 
   2   8  12      364.47      360.21     53.27 o 
   3   8  12       37.40       20.08     50.73 o 
   4   8  12      763.70      888.27     63.99 o 
   5   8  12       56.50       18.55     52.47 o 
   6   8  12      101.96       79.83     55.55 o 
   1   9  12        5.49      -20.42     52.21 o 
   1   1  13     1386.09     1060.93     27.67 o 
   2   1  13     1328.91     1337.60     31.38 o 
   3   1  13     2817.21     2638.58     42.25 o 
   4   1  13     2635.34     3091.72     57.71 o 
   5   1  13      685.92      693.38     27.17 o 
   6   1  13      545.34      632.69     46.10 o 
   7   1  13       79.84       19.12     27.20 o 
   8   1  13      280.56      323.08     26.15 o 
   9   1  13      669.19      591.85     37.27 o 
  10   1  13        2.41       10.09     30.61 o 
  11   1  13       73.70       26.02     35.17 o 
  12   1  13       21.22       75.38     38.21 o 
  13   1  13        5.77       86.33     66.28 o 
   0   2  13     4149.47     4318.80     89.72 o 
   1   2  13     1962.01     1843.58     41.76 o 
   2   2  13      430.85      462.18     23.30 o 
   3   2  13      162.01      146.28     19.86 o 
   4   2  13      248.11      151.50     22.11 o 
   5   2  13     1664.05     1837.15     43.66 o 
   6   2  13      215.74      230.07     26.64 o 
   7   2  13     1361.85     1378.90     39.02 o 
   8   2  13       61.00       62.04     24.61 o 
   9   2  13      409.40      368.39     28.59 o 
  10   2  13      419.55      533.09     38.98 o 
  11   2  13     1094.92     1044.26     71.04 o 
  12   2  13      485.94      545.60     49.15 o 
  13   2  13      207.34      242.51     49.24 o 
   1   3  13     7662.69     7565.56    123.22 o 
   2   3  13      275.58      373.18     30.43 o 
   3   3  13     7181.29     7160.39    105.81 o 
   4   3  13     4896.94     4925.95     73.24 o 
   5   3  13     2017.86     2224.38     52.39 o 
   6   3  13       43.02       52.25     23.78 o 
   7   3  13     3335.51     3291.97     62.02 o 
   8   3  13      478.92      524.65     31.57 o 
   9   3  13      240.58      310.45     32.81 o 
  10   3  13        7.31       32.91     34.70 o 
  11   3  13      115.00      148.63     40.79 o 
  12   3  13       17.49       30.07     46.60 o 
   0   4  13     2949.92     2801.50     87.71 o 
   1   4  13     1659.60     1827.23     52.07 o 
   2   4  13      146.58      192.08     29.36 o 
   3   4  13      444.33      453.85     29.32 o 
   4   4  13     4027.99     3905.85     80.20 o 
   5   4  13     1809.41     1872.92     53.89 o 
   6   4  13      416.02      398.22     28.85 o 
   7   4  13      839.72      943.16     38.94 o 
   8   4  13        1.15       -1.83     32.35 o 
   9   4  13     2231.04     2265.57     62.98 o 
  10   4  13      117.74       42.96     37.93 o 
  11   4  13      268.37      329.64     41.70 o 
  12   4  13      233.28      329.47     50.89 o 
   1   5  13     5956.80     5764.98    102.45 o 
   2   5  13      494.82      483.23     41.68 o 
   3   5  13     3474.25     3422.49     89.51 o 
   4   5  13       44.70       44.87     33.69 o 
   5   5  13      717.28      739.79     52.19 o 
   6   5  13       65.97       39.61     41.14 o 
   7   5  13     1686.71     1799.74     68.88 o 
   8   5  13     1538.12     1666.42     67.13 o 
   9   5  13      114.59       97.96     45.75 o 
  10   5  13       17.82       -9.61     45.82 o 
  11   5  13      829.06      771.11     49.79 o 
   0   6  13     4119.17     3718.68    137.90 o 
   1   6  13       20.01        5.59     39.30 o 
   2   6  13       17.34      -13.45     39.24 o 
   3   6  13      445.41      427.80     56.81 o 
   4   6  13      219.53      282.41     47.12 o 
   5   6  13      416.75      462.30     44.23 o 
   6   6  13       13.00      -12.78     44.33 o 
   7   6  13       27.96       21.78     45.79 o 
   8   6  13       55.45      -37.81     46.42 o 
   9   6  13       98.26      117.62     52.72 o 
  10   6  13        1.76        1.28     52.40 o 
   1   7  13      234.29      159.31     46.85 o 
   2   7  13       26.91      -12.30     52.29 o 
   3   7  13      827.58      737.05     55.69 o 
   4   7  13      393.80      359.53     46.22 o 
   5   7  13       23.70       52.32     49.39 o 
   6   7  13      530.08      460.26     56.38 o 
   7   7  13      556.70      534.30     57.90 o 
   8   7  13      857.01      806.80     62.93 o 
   0   8  13     2462.62     2254.54    119.44 o 
   1   8  13      398.22      439.16     57.89 o 
   2   8  13     1276.23     1363.89    105.06 o 
   3   8  13      254.84      182.45     66.16 o 
   4   8  13      853.16      799.10     62.61 o 
   5   8  13        3.27       -3.09     53.26 o 
   0   0  14     2781.14     3358.37    220.14 o 
   1   0  14     7805.21     8022.29    182.33 o 
   2   0  14    45723.87    47597.62    804.87 o 
   3   0  14     8311.79     7976.42    181.59 o 
   4   0  14     2009.23     1807.27     47.50 o 
   5   0  14        2.31       36.13     23.34 o 
   6   0  14    14740.53    14646.26    314.94 o 
   7   0  14     1600.41     1573.90     57.37 o 
   8   0  14       20.61       31.31     50.48 o 
   9   0  14     5749.94     5562.69    323.09 o 
  10   0  14      539.02      579.06    167.57 o 
  11   0  14        3.07      -29.19     58.64 o 
  12   0  14       48.68      -52.57     80.69 o 
  13   0  14      924.13      776.76    110.15 o 
   1   1  14     5127.64     5119.32     76.69 o 
   2   1  14     1124.08     1209.25     31.09 o 
   3   1  14     1641.41     1820.32     39.67 o 
   4   1  14      340.85      350.26     23.06 o 
   5   1  14    12365.57    12680.78    204.10 o 
   6   1  14     5680.38     5624.46     88.74 o 
   7   1  14     3630.58     3560.68    100.41 o 
   8   1  14     1523.12     1304.72    104.92 o 
   9   1  14     3158.78     2938.87     82.18 o 
  10   1  14     4550.38     4598.30    131.01 o 
  11   1  14      232.76      247.34     45.77 o 
  12   1  14       37.14       59.72     53.62 o 
  13   1  14       65.44      116.53     70.60 o 
   0   2  14      362.66      404.26     40.68 o 
   1   2  14    10971.96    11039.72    154.05 o 
   2   2  14    17201.36    16917.63    227.55 o 
   3   2  14     8971.02     9053.79    138.23 o 
   4   2  14      334.29      430.74     32.84 o 
   5   2  14       89.05       71.74     21.08 o 
   6   2  14     3018.66     3003.55     57.99 o 
   7   2  14     1112.78     1124.26     37.57 o 
   8   2  14     1142.08     1105.93     36.92 o 
   9   2  14     1343.81     1160.10     39.74 o 
  10   2  14       40.62       34.03     32.85 o 
  11   2  14        0.14        6.67     37.80 o 
  12   2  14      294.51      234.94     48.26 o 
  13   2  14      846.97      784.91     59.88 o 
   1   3  14     1168.40     1293.02     45.57 o 
   2   3  14      868.50      982.11     36.65 o 
   3   3  14      403.01      432.02     30.17 o 
   4   3  14     1176.35     1018.37     31.41 o 
   5   3  14     1482.98     1441.26     40.71 o 
   6   3  14     1198.18     1316.27     47.28 o 
   7   3  14     1014.57     1005.69     36.27 o 
   8   3  14      304.81      341.16     30.60 o 
   9   3  14     2175.16     2414.62     57.42 o 
  10   3  14      107.19      135.09     37.61 o 
  11   3  14        2.06      -62.29     41.52 o 
  12   3  14        9.56      -26.26     45.70 o 
   0   4  14     3096.16     3117.54     97.38 o 
   1   4  14     3462.35     3281.48     70.34 o 
   2   4  14     2578.04     2482.29     69.21 o 
   3   4  14     1511.92     1468.95     47.97 o 
   4   4  14     1106.33     1077.77     49.04 o 
   5   4  14     1307.38     1328.19     45.98 o 
   6   4  14     1214.93     1125.03     44.11 o 
   7   4  14      566.48      514.21     38.48 o 
   8   4  14      124.80      110.84     33.03 o 
   9   4  14      216.94      262.77     39.19 o 
  10   4  14       87.26       46.58     37.92 o 
  11   4  14       19.90      -31.43     39.89 o 
   1   5  14        2.11       19.27     28.70 o 
   2   5  14      456.00      501.87     39.78 o 
   3   5  14     1370.54     1355.11     56.33 o 
   4   5  14     1764.58     1841.74     61.18 o 
   5   5  14      889.47      879.30     47.09 o 
   6   5  14        3.11      -52.23     34.82 o 
   7   5  14      335.12      314.86     42.45 o 
   8   5  14      886.55      820.03     55.84 o 
   9   5  14      378.75      408.08     51.92 o 
  10   5  14       35.11       52.17     50.43 o 
   0   6  14     2319.52     2462.67    123.26 o 
   1   6  14      761.43      749.56     53.36 o 
   2   6  14        0.09      -47.81     55.09 o 
   3   6  14      683.23      581.39     51.30 o 
   4   6  14     1114.97     1078.65     52.89 o 
   5   6  14      473.47      445.64     45.00 o 
   6   6  14        3.29       56.46     40.77 o 
   7   6  14       37.25      -45.95     55.82 o 
   8   6  14      184.47      193.96     52.26 o 
   9   6  14        6.93       24.90     52.67 o 
   1   7  14      276.27      295.18     50.08 o 
   2   7  14       90.60       -0.04     46.97 o 
   3   7  14      392.56      385.60     47.32 o 
   4   7  14      364.73      422.66     48.23 o 
   5   7  14       42.26       55.33     46.28 o 
   6   7  14       76.98       89.58     51.65 o 
   7   7  14       63.86      -19.58     53.15 o 
   0   8  14      243.23      280.16     75.94 o 
   1   8  14      429.05      282.04     58.36 o 
   2   8  14      215.20      249.68     56.55 o 
   3   8  14        9.17      -45.13     53.91 o 
   4   8  14      372.42      398.40     77.32 o 
   5   8  14       37.84       11.80     57.55 o 
   1   1  15      218.01      191.51     20.44 o 
   2   1  15      964.14     1180.45     36.71 o 
   3   1  15      490.64      503.80     24.74 o 
   4   1  15      128.48      147.97     21.33 o 
   5   1  15        4.73        6.42     21.66 o 
   6   1  15      106.80      132.03     23.68 o 
   7   1  15     2215.17     2219.70     76.41 o 
   8   1  15      861.47      741.67     41.49 o 
   9   1  15       69.96       81.58     34.60 o 
  10   1  15        1.51        1.02     41.33 o 
  11   1  15        4.97      -25.66     42.35 o 
  12   1  15      314.70      420.06     59.94 o 
   0   2  15     7429.29     7380.13    174.67 o 
   1   2  15      888.38      808.54     42.42 o 
   2   2  15        1.41      -18.71     20.69 o 
   3   2  15      419.79      443.55     37.69 o 
   4   2  15     4257.95     4148.47     91.16 o 
   5   2  15      672.41      708.12     29.64 o 
   6   2  15      163.34      157.54     26.49 o 
   7   2  15      515.02      597.87     32.77 o 
   8   2  15      235.14      262.32     30.52 o 
   9   2  15       25.42       40.37     30.02 o 
  10   2  15      374.84      304.18     37.61 o 
  11   2  15      509.02      569.51     46.53 o 
  12   2  15        8.50       67.02     70.64 o 
   1   3  15     1303.26     1256.01     42.59 o 
   2   3  15      254.32      312.36     30.66 o 
   3   3  15     6555.58     6341.73    135.25 o 
   4   3  15     1960.03     2039.37     52.07 o 
   5   3  15      191.04      225.49     31.20 o 
   6   3  15       23.92       19.78     27.03 o 
   7   3  15     1219.72     1189.49     40.05 o 
   8   3  15     2389.37     2480.78     59.06 o 
   9   3  15       64.21       75.25     32.09 o 
  10   3  15       55.11       42.63     35.76 o 
  11   3  15      378.57      249.63     48.75 o 
  12   3  15      720.22      712.10     58.89 o 
   0   4  15    14076.67    13385.19    292.59 o 
   1   4  15     1665.74     1665.21     52.72 o 
   2   4  15      519.74      515.42     45.18 o 
   3   4  15      656.66      645.10     36.44 o 
   4   4  15     6753.96     6636.70    114.19 o 
   5   4  15     2665.13     2521.36     65.14 o 
   6   4  15        5.40       36.02     32.88 o 
   7   4  15        3.71       32.04     33.83 o 
   8   4  15      442.85      347.87     42.78 o 
   9   4  15      573.21      728.04     53.96 o 
  10   4  15       60.06       41.13     44.96 o 
  11   4  15      448.04      384.89     52.06 o 
   1   5  15      435.02      422.90     34.98 o 
   2   5  15      149.57      140.48     30.57 o 
   3   5  15     1800.60     1842.81     63.14 o 
   4   5  15     2634.34     2407.21     66.26 o 
   5   5  15      379.18      411.09     42.88 o 
   6   5  15       58.51       16.34     38.76 o 
   7   5  15     1569.17     1645.66     66.57 o 
   8   5  15     2098.63     2224.11     80.50 o 
   9   5  15        1.88      -28.09     48.90 o 
  10   5  15       48.55       10.95     51.50 o 
   0   6  15     3541.87     3685.29    144.42 o 
   1   6  15      440.85      497.71     51.74 o 
   2   6  15      314.95      296.78     48.86 o 
   3   6  15      107.65       34.39     44.65 o 
   4   6  15     2082.41     2037.91     69.52 o 
   5   6  15      148.42      140.76     44.54 o 
   6   6  15       73.77       84.35     43.65 o 
   7   6  15        3.24       14.49     47.60 o 
   8   6  15      249.27      274.80     55.45 o 
   9   6  15       33.57      -15.46     54.75 o 
   1   7  15      102.30       88.49     49.22 o 
   2   7  15       24.19       19.45     49.78 o 
   3   7  15       96.34      134.17     72.81 o 
   4   7  15     1006.49      919.20     58.30 o 
   5   7  15       52.55        7.51     46.38 o 
   6   7  15      366.10      340.97     58.16 o 
   7   7  15      669.05      571.82     62.62 o 
   0   8  15       84.27      103.41     80.00 o 
   1   8  15     1112.73      891.10     67.72 o 
   2   8  15      118.07      201.17     87.99 o 
   3   8  15      380.11      341.58     63.25 o 
   0   0  16      244.55      285.43     53.07 o 
   1   0  16     5808.50     6273.44    125.89 o 
   2   0  16     6359.32     5923.23    135.77 o 
   3   0  16    14415.62    14519.21    292.56 o 
   4   0  16        0.14        6.62     38.19 o 
   5   0  16       27.59       75.77     41.90 o 
   6   0  16     1998.89     2037.49    114.67 o 
   7   0  16     1191.69     1380.29     80.58 o 
   8   0  16     1600.69     1707.30     93.91 o 
   9   0  16      572.81      571.09     71.02 o 
  10   0  16       48.13       23.73     64.44 o 
  11   0  16       12.62       26.27     67.44 o 
  12   0  16      782.05      648.59     77.99 o 
   1   1  16     9803.25     9522.21    137.53 o 
   2   1  16      893.55      894.11     42.25 o 
   3   1  16      406.02      364.92     24.23 o 
   4   1  16     1265.92     1367.64     37.04 o 
   5   1  16    15965.75    16211.03    238.87 o 
   6   1  16     2847.26     3014.05     67.55 o 
   7   1  16        7.37       19.95     30.53 o 
   8   1  16      168.79      224.63     41.25 o 
   9   1  16     2267.37     2310.69     80.39 o 
  10   1  16      299.76      334.99     48.13 o 
  11   1  16      406.26      416.54     50.72 o 
  12   1  16        1.18      -42.23     58.21 o 
   0   2  16      271.71      314.09     52.33 o 
   1   2  16     5671.06     5031.71    116.67 o 
   2   2  16     7025.53     6796.68    165.35 o 
   3   2  16     5992.92     5913.35    149.76 o 
   4   2  16      618.36      635.60     31.58 o 
   5   2  16     1894.44     1777.63     51.98 o 
   6   2  16      964.82      813.23     34.33 o 
   7   2  16     1495.89     1564.06     61.87 o 
   8   2  16       62.36       10.05     30.97 o 
   9   2  16      303.43      342.80     35.07 o 
  10   2  16      401.90      409.05     46.41 o 
  11   2  16      131.22      113.14     57.10 o 
  12   2  16      272.54      399.32     65.40 o 
   1   3  16     2814.58     2804.34     69.23 o 
   2   3  16      111.61       40.89     30.01 o 
   3   3  16      452.33      478.18     38.87 o 
   4   3  16       19.12       50.59     30.11 o 
   5   3  16     2902.11     2978.74     78.97 o 
   6   3  16      222.93      193.30     39.98 o 
   7   3  16      311.19      346.66     38.09 o 
   8   3  16      647.72      653.74     38.71 o 
   9   3  16     1301.72     1525.86     50.12 o 
  10   3  16      482.96      500.62     46.79 o 
  11   3  16       30.04       26.68     49.27 o 
   0   4  16      495.77      528.96     51.90 o 
   1   4  16     1852.26     1775.15     55.53 o 
   2   4  16      177.34      226.54     34.84 o 
   3   4  16      130.37      148.12     32.02 o 
   4   4  16      432.96      502.12     39.18 o 
   5   4  16      431.71      522.81     40.30 o 
   6   4  16      358.20      357.71     38.35 o 
   7   4  16        1.00      -32.58     35.34 o 
   8   4  16       47.78       51.69     39.19 o 
   9   4  16       44.02       95.20     49.21 o 
  10   4  16      136.18      136.32     51.30 o 
   1   5  16        1.31      -26.98     32.62 o 
   2   5  16       42.12      -20.32     30.63 o 
   3   5  16      170.72      176.71     40.57 o 
   4   5  16      579.17      562.27     40.96 o 
   5   5  16      283.40      334.78     38.96 o 
   6   5  16      130.06       68.02     42.47 o 
   7   5  16      363.79      306.48     45.43 o 
   8   5  16      629.47      613.80     66.59 o 
   9   5  16      672.79      686.54     61.02 o 
   0   6  16     1523.77     1592.79    100.49 o 
   1   6  16      769.39      737.05     56.56 o 
   2   6  16       36.62      -10.03     46.27 o 
   3   6  16       47.31       57.46     48.05 o 
   4   6  16      460.90      458.49     48.02 o 
   5   6  16      484.09      563.47     59.29 o 
   6   6  16       74.47       86.35     46.31 o 
   7   6  16      430.36      399.07     55.93 o 
   8   6  16       67.66      135.45     55.17 o 
   1   7  16      475.81      444.00     59.50 o 
   2   7  16       14.34      -78.07     52.05 o 
   3   7  16      389.97      393.54     92.16 o 
   4   7  16      276.63      343.29     53.10 o 
   5   7  16        3.63      -24.30     49.38 o 
   6   7  16      133.35      141.58     57.73 o 
   0   8  16     1448.77     1476.56    111.38 o 
   1   8  16        7.10      -82.32     69.40 o 
   2   8  16       81.20      -24.79     59.68 o 
   1   1  17      613.89      770.72     37.26 o 
   2   1  17        0.89      -35.87     23.91 o 
   3   1  17      108.21       60.98     26.01 o 
   4   1  17     1710.86     1839.98     50.82 o 
   5   1  17      120.47      100.26     30.84 o 
   6   1  17      103.89      141.04     36.77 o 
   7   1  17      453.79      445.64     40.92 o 
   8   1  17      146.82      172.61     45.23 o 
   9   1  17      234.10      267.18     49.39 o 
  10   1  17       80.89       87.39     47.96 o 
  11   1  17      322.38      353.02     55.87 o 
  12   1  17      142.11      145.26     61.52 o 
   0   2  17     2687.59     2490.15    143.11 o 
   1   2  17      295.64      367.61     34.49 o 
   2   2  17     1188.49     1163.01     44.55 o 
   3   2  17      333.63      330.81     36.33 o 
   4   2  17     3813.29     3598.96     85.82 o 
   5   2  17       35.02       71.64     20.32 o 
   6   2  17      453.89      464.32     36.80 o 
   7   2  17       19.65       15.93     27.06 o 
   8   2  17        8.04      -46.83     34.52 o 
   9   2  17      280.68      240.60     49.09 o 
  10   2  17      364.17      257.24     51.60 o 
  11   2  17        7.35      127.33     61.35 o 
   1   3  17     1064.05      975.91     43.16 o 
   2   3  17      393.82      389.57     45.99 o 
   3   3  17      119.12       68.57     37.88 o 
   4   3  17     2162.17     2463.15     64.85 o 
   5   3  17      180.23      183.28     34.55 o 
   6   3  17        2.47      -15.45     33.92 o 
   7   3  17      307.07      367.32     40.34 o 
   8   3  17     3142.86     3501.75     83.31 o 
   9   3  17        6.95      -54.80     39.60 o 
  10   3  17      223.61      194.59     45.95 o 
  11   3  17       82.93       54.36     52.90 o 
   0   4  17    13501.62    13278.69    295.15 o 
   1   4  17       30.42       23.22     37.60 o 
   2   4  17      765.85      788.46     43.03 o 
   3   4  17       74.78      120.49     38.95 o 
   4   4  17     1811.07     2005.95     72.67 o 
   5   4  17        2.27       40.62     34.72 o 
   6   4  17      720.64      673.51     45.15 o 
   7   4  17       24.40       55.30     39.32 o 
   8   4  17      312.89      265.98     42.19 o 
   9   4  17       18.45        4.61     49.39 o 
  10   4  17      483.06      414.35     58.34 o 
   1   5  17        1.36      -14.98     34.39 o 
   2   5  17      136.03      119.08     41.77 o 
   3   5  17      300.26      329.20     44.64 o 
   4   5  17     1413.23     1642.89     75.71 o 
   5   5  17      200.75      252.80     41.47 o 
   6   5  17       84.84       85.64     44.16 o 
   7   5  17      252.72      191.08     47.82 o 
   8   5  17     2324.48     2577.34     90.08 o 
   9   5  17       31.78       22.66     52.26 o 
   0   6  17     5407.03     5412.92    186.74 o 
   1   6  17      166.66      102.16     53.35 o 
   2   6  17      136.76       34.06     50.21 o 
   3   6  17       82.75      150.38     53.48 o 
   4   6  17     3116.90     2851.13     86.11 o 
   5   6  17       70.79       38.52     47.21 o 
   6   6  17        4.49      -31.78     47.19 o 
   7   6  17      256.86      224.87     55.79 o 
   1   7  17        3.39      -82.52     55.02 o 
   2   7  17      278.33      227.56     59.92 o 
   3   7  17       74.20       55.55     50.16 o 
   4   7  17      224.41      184.27     51.34 o 
   5   7  17       67.37       87.35     51.56 o 
   0   0  18     1168.04     1370.58     77.46 o 
   1   0  18     8944.63     9699.80    333.50 o 
   2   0  18     1279.32     1355.28     63.65 o 
   3   0  18    12676.91    13211.38    516.01 o 
   4   0  18       77.79       41.61     45.24 o 
   5   0  18       11.07       10.70     46.40 o 
   6   0  18       11.09      -26.89     49.61 o 
   7   0  18     2563.91     2798.78    125.41 o 
   8   0  18      175.58      226.05     70.14 o 
   9   0  18      836.82      691.46     83.20 o 
  10   0  18        3.36       38.82     98.77 o 
  11   0  18      870.83      840.48     87.84 o 
   1   1  18     5580.26     5777.17    105.08 o 
   2   1  18      126.93       72.26     34.96 o 
   3   1  18      658.20      614.47     33.48 o 
   4   1  18     1361.82     1355.87     47.22 o 
   5   1  18     8114.78     8034.15    277.29 o 
   6   1  18      652.20      658.22     45.62 o 
   7   1  18      707.34      712.42     47.34 o 
   8   1  18     1851.40     1656.25     69.14 o 
   9   1  18     4050.51     3879.46    107.87 o 
  10   1  18      135.84      164.34     54.54 o 
  11   1  18       81.19       91.06     53.86 o 
   0   2  18     5785.11     5426.96    162.33 o 
   1   2  18     6647.59     6276.25    146.75 o 
   2   2  18     2505.28     2392.88     71.25 o 
   3   2  18     5377.18     5142.02     98.99 o 
   4   2  18     1206.31     1238.50     46.65 o 
   5   2  18      206.79      229.71     39.91 o 
   6   2  18     1795.57     1728.34     63.11 o 
   7   2  18     1243.27     1279.03     49.99 o 
   8   2  18      135.46      119.68     44.61 o 
   9   2  18     1602.67     1939.04     78.65 o 
  10   2  18        5.53       40.53     52.99 o 
  11   2  18       22.44      124.41     61.41 o 
   1   3  18     1515.79     1397.08     65.61 o 
   2   3  18      919.24      936.38     44.19 o 
   3   3  18     1618.82     1566.66     65.46 o 
   4   3  18      345.03      342.86     37.46 o 
   5   3  18     6588.11     6588.75    117.39 o 
   6   3  18        7.21      -15.52     35.75 o 
   7   3  18      782.77      724.39     46.70 o 
   8   3  18      760.72      785.22     54.80 o 
   9   3  18     1604.40     1555.77     67.39 o 
  10   3  18       78.04       74.97     66.34 o 
   0   4  18      614.83      564.42     60.99 o 
   1   4  18     3645.39     3496.92     91.09 o 
   2   4  18      380.92      378.64     39.92 o 
   3   4  18     2355.44     2226.03     74.78 o 
   4   4  18      302.91      370.79     41.04 o 
   5   4  18      226.20      244.27     39.75 o 
   6   4  18       67.29      -28.28     38.67 o 
   7   4  18        0.03      -24.97     40.70 o 
   8   4  18       89.43       90.09     43.99 o 
   9   4  18      188.48      202.99     51.44 o 
   1   5  18       53.35       76.62     39.34 o 
   2   5  18       35.04      -62.42     41.61 o 
   3   5  18     1597.20     1576.16     65.16 o 
   4   5  18      100.68      108.75     41.08 o 
   5   5  18      351.13      345.02     44.38 o 
   6   5  18      179.08      168.63     42.96 o 
   7   5  18      275.39      269.94     64.33 o 
   8   5  18      138.32      133.51     52.08 o 
   0   6  18      289.81      353.01     92.07 o 
   1   6  18      247.21      197.24     56.50 o 
   2   6  18      117.84       15.30     54.50 o 
   3   6  18        7.82      -46.33     52.39 o 
   4   6  18      142.66       60.83     47.84 o 
   5   6  18      531.18      546.12     55.81 o 
   6   6  18       35.50       39.00     48.85 o 
   7   6  18      137.22      101.20     58.75 o 
   1   7  18      259.40      253.38     63.30 o 
   2   7  18       58.66       12.28     60.17 o 
   3   7  18      522.52      562.95     60.76 o 
   4   7  18      103.14      107.40     56.32 o 
   1   1  19      137.47       88.64     32.08 o 
   2   1  19        0.56      -29.48     31.60 o 
   3   1  19      482.81      475.04     46.06 o 
   4   1  19      168.87      175.44     40.23 o 
   5   1  19      534.99      543.56     41.52 o 
   6   1  19      294.29      293.73     43.65 o 
   7   1  19      240.88      269.91     45.39 o 
   8   1  19      243.69      273.52     53.40 o 
   9   1  19      252.47      197.42     55.87 o 
  10   1  19       12.39       13.55     55.25 o 
  11   1  19       59.81       97.75     57.44 o 
   0   2  19     5331.41     5119.91    142.13 o 
   1   2  19       55.34       28.78     34.66 o 
   2   2  19       26.35        2.94     41.31 o 
   3   2  19      599.50      504.72     39.98 o 
   4   2  19     4188.24     4238.83    167.62 o 
   5   2  19       38.09       16.03     38.92 o 
   6   2  19      131.31      147.70     52.15 o 
   7   2  19        5.84       50.37     52.35 o 
   8   2  19      602.79      646.38     62.41 o 
   9   2  19      118.52      102.90     95.44 o 
  10   2  19        4.72      -13.38     63.89 o 
   1   3  19      554.03      542.79     53.96 o 
   2   3  19       55.13       -2.42     35.24 o 
   3   3  19       32.39      -12.66     43.35 o 
   4   3  19     1946.53     2037.47     64.53 o 
   5   3  19      159.21      143.89     39.56 o 
   6   3  19        0.06      -53.51     37.64 o 
   7   3  19       35.58       60.77     48.10 o 
   8   3  19     1386.21     1610.24     69.07 o 
   9   3  19      193.99      236.23     89.74 o 
  10   3  19       31.01       29.92    101.28 o 
   0   4  19     6126.93     6274.79    169.94 o 
   1   4  19       46.47      -12.90     38.65 o 
   2   4  19        7.48      -36.10     38.58 o 
   3   4  19      140.13      127.62     45.20 o 
   4   4  19     4730.53     4794.58     98.73 o 
   5   4  19        0.89       -5.04     39.84 o 
   6   4  19      138.39      133.11     42.95 o 
   7   4  19      212.47      145.39     44.92 o 
   8   4  19      670.66      725.91     53.96 o 
   9   4  19       72.30       54.42     53.84 o 
   1   5  19       85.03       51.90     41.51 o 
   2   5  19        4.07      -34.44     45.35 o 
   3   5  19      191.56      105.22     48.82 o 
   4   5  19     1290.32     1500.87     59.27 o 
   5   5  19        9.96      -27.65     42.11 o 
   6   5  19      239.32      221.03     45.45 o 
   7   5  19        0.10        9.15     48.14 o 
   0   6  19     3433.21     3573.32    161.60 o 
   1   6  19       27.83      -69.54     58.01 o 
   2   6  19      270.78       98.40     58.11 o 
   3   6  19       67.90       41.31     58.86 o 
   4   6  19     1762.64     1821.49     80.30 o 
   5   6  19        2.90        7.44     50.00 o 
   6   6  19       71.13       -7.36     51.09 o 
   1   7  19       73.81      101.07     65.15 o 
   2   7  19       88.42      169.48     62.90 o 
   0   0  20      968.70     1172.51    126.56 o 
   1   0  20     3021.35     2845.75    138.68 o 
   2   0  20        5.55      119.03     66.45 o 
   3   0  20     4491.18     4696.02    162.97 o 
   4   0  20     2832.26     2847.60    105.19 o 
   5   0  20     2056.62     1776.46    109.68 o 
   6   0  20      171.62      143.80     58.22 o 
   7   0  20     1217.57     1294.43     99.10 o 
   8   0  20      512.84      603.18     84.52 o 
   9   0  20      840.07      869.97    116.68 o 
  10   0  20      184.70      173.89     86.32 o 
   1   1  20     6164.42     6510.03    133.56 o 
   2   1  20      550.11      680.33     47.30 o 
   3   1  20       13.35      -11.96     39.51 o 
   4   1  20      438.21      484.28     46.48 o 
   5   1  20     6224.55     6630.37    234.24 o 
   6   1  20      107.89       61.37     51.15 o 
   7   1  20       39.14        1.07     45.41 o 
   8   1  20      323.14      289.03     57.22 o 
   9   1  20     1838.95     1940.07     88.44 o 
  10   1  20       10.87      -68.48     57.96 o 
   0   2  20      793.16      817.92     64.00 o 
   1   2  20     3268.40     3306.63     80.91 o 
   2   2  20      408.45      387.04     42.97 o 
   3   2  20     1665.51     1695.66    100.00 o 
   4   2  20      486.70      495.20     49.48 o 
   5   2  20       39.75       88.29     51.60 o 
   6   2  20      112.68       87.28     52.25 o 
   7   2  20      124.41      125.27     56.72 o 
   8   2  20        6.93       15.72     58.84 o 
   9   2  20       31.52      -40.27     73.26 o 
  10   2  20        0.47      -58.47     74.20 o 
   1   3  20      629.40      584.70     44.06 o 
   2   3  20       93.49       23.63     45.44 o 
   3   3  20        3.29      -59.18     39.45 o 
   4   3  20      101.28      125.29     39.10 o 
   5   3  20     3715.39     3921.62    100.81 o 
   6   3  20       12.58       -6.32     54.50 o 
   7   3  20      621.40      511.67     55.77 o 
   8   3  20       88.85       47.10     58.85 o 
   9   3  20     1551.40     1598.99     83.46 o 
   0   4  20      775.62      642.01     70.37 o 
   1   4  20     3502.89     3393.26    153.35 o 
   2   4  20      120.05       18.13     41.93 o 
   3   4  20     1333.02     1166.85     61.00 o 
   4   4  20      310.97      285.24     43.29 o 
   5   4  20     1344.49     1211.73     56.22 o 
   6   4  20       12.41      -27.49     43.60 o 
   7   4  20        0.21       -2.11     44.97 o 
   8   4  20       82.21       70.61     49.66 o 
   1   5  20        8.45      -13.50     44.34 o 
   2   5  20       26.46      -17.76     49.56 o 
   3   5  20      159.07      177.88     51.84 o 
   4   5  20        4.47        0.35     42.73 o 
   5   5  20       71.76       38.92     44.71 o 
   6   5  20      193.86      204.15     49.30 o 
   7   5  20      226.07      211.05     49.86 o 
   0   6  20       12.61      -29.07     68.10 o 
   1   6  20      425.81      471.50     58.76 o 
   2   6  20      334.06      290.32     61.17 o 
   3   6  20      102.21       84.08     49.66 o 
   4   6  20      174.24      134.96     53.31 o 
   1   1  21       16.30       56.61     41.01 o 
   2   1  21       40.07       23.23     45.05 o 
   3   1  21      765.38      718.60     50.67 o 
   4   1  21      355.20      439.43     49.07 o 
   5   1  21       11.19      -21.64     44.16 o 
   6   1  21       51.16       33.38     53.97 o 
   7   1  21        3.86      -81.60     54.40 o 
   8   1  21      492.35      551.24     79.78 o 
   9   1  21        1.24       12.14     74.71 o 
   0   2  21     3153.04     3092.46    112.80 o 
   1   2  21       88.39      135.93     39.84 o 
   2   2  21      266.30      173.04     40.92 o 
   3   2  21       32.36       -0.30     38.90 o 
   4   2  21      572.76      794.40     56.16 o 
   5   2  21      505.39      523.06     62.39 o 
   6   2  21        1.63      -35.90     55.25 o 
   7   2  21      108.59      136.73     61.18 o 
   8   2  21      252.53      208.53     62.48 o 
   9   2  21      142.80      -36.78     72.28 o 
   1   3  21      734.21      686.60     82.40 o 
   2   3  21       17.04      -82.24     54.83 o 
   3   3  21      395.96      273.68     54.70 o 
   4   3  21      384.35      559.12     52.56 o 
   5   3  21      200.84      213.59     70.04 o 
   6   3  21       56.16       17.09     94.67 o 
   7   3  21        1.71       43.99     61.80 o 
   8   3  21      976.67     1110.09     77.15 o 
   0   4  21     3444.99     3428.30    144.93 o 
   1   4  21       37.25      -62.50     41.67 o 
   2   4  21       33.16      -64.62     43.08 o 
   3   4  21      170.65      172.27     51.83 o 
   4   4  21     1905.80     1721.95     62.40 o 
   5   4  21      105.40      133.52     45.43 o 
   6   4  21      101.78      124.56     53.74 o 
   7   4  21      917.33     1078.10     67.80 o 
   1   5  21      417.89      385.27     51.45 o 
   2   5  21      315.68      186.83     54.58 o 
   3   5  21      180.66      187.08     54.32 o 
   4   5  21     1218.22     1293.92     61.41 o 
   5   5  21      203.35      190.06     48.69 o 
   6   5  21      632.02      564.63     55.36 o 
   0   6  21     3297.67     3286.12    136.99 o 
   1   6  21        0.14      -19.03     57.16 o 
   2   6  21      687.28      751.37     66.11 o 
   3   6  21       42.54       57.46     54.95 o 
   0   0  22     7823.47     8606.65    390.72 o 
   1   0  22     6826.02     7069.98    239.50 o 
   2   0  22      126.45      226.33     76.57 o 
   3   0  22     4431.24     4897.07    193.75 o 
   4   0  22     4086.69     4256.98    182.13 o 
   5   0  22      711.56      665.66     91.16 o 
   6   0  22      131.04      -73.77     77.54 o 
   7   0  22      609.13      559.00     94.62 o 
   8   0  22      351.43      379.61    129.24 o 
   9   0  22      105.48        9.08    201.72 o 
   1   1  22      570.90      665.53     61.29 o 
   2   1  22      199.41      170.24     54.51 o 
   3   1  22      212.62      304.72     58.97 o 
   4   1  22      621.68      725.65     79.44 o 
   5   1  22     2925.38     2997.56    110.76 o 
   6   1  22      234.71      250.92     77.18 o 
   7   1  22      788.69      769.16     82.63 o 
   8   1  22      557.05      461.04     82.88 o 
   0   2  22     1503.16     1392.38     78.55 o 
   1   2  22     4220.73     4357.95     96.23 o 
   2   2  22      277.96      285.76     56.00 o 
   3   2  22     4186.78     4196.70    123.73 o 
   4   2  22      691.07      737.33     57.29 o 
   5   2  22      581.15      517.01     63.37 o 
   6   2  22      237.65      170.25     58.36 o 
   7   2  22      171.61      218.66     64.95 o 
   8   2  22      209.22      109.54     79.94 o 
   1   3  22       58.74      -59.86     42.93 o 
   2   3  22      140.98       51.07     44.80 o 
   3   3  22      766.86      663.55     52.07 o 
   4   3  22       82.49       59.60     57.82 o 
   5   3  22     2314.39     2399.17     99.16 o 
   6   3  22      108.72      150.12     63.10 o 
   7   3  22      584.27      585.32     72.07 o 
   0   4  22      612.83      496.87    143.16 o 
   1   4  22     1144.74     1080.47     67.95 o 
   2   4  22      117.93      -79.43     52.96 o 
   3   4  22      660.75      590.19     62.48 o 
   4   4  22      130.82      114.48     51.84 o 
   5   4  22      296.85      315.39     56.77 o 
   6   4  22        7.50      -75.25     53.67 o 
   1   5  22        8.80      -34.41     55.68 o 
   2   5  22      179.02      165.01     56.38 o 
   3   5  22      845.51      689.08     62.26 o 
   4   5  22        0.13       23.99     48.67 o 
   1   1  23      209.95      228.99     58.00 o 
   2   1  23      165.86      167.01     57.50 o 
   3   1  23      562.59      624.07     64.88 o 
   4   1  23      218.01      242.84     61.62 o 
   5   1  23       44.43        8.50     56.01 o 
   6   1  23       14.78      -36.46     58.09 o 
   7   1  23       73.32      -12.91     72.54 o 
   8   1  23       11.47      -57.43     78.06 o 
   0   2  23      215.41      183.55     84.63 o 
   1   2  23      230.09      231.88     50.51 o 
   2   2  23       21.51      -59.71     51.40 o 
   3   2  23      117.16      222.96     55.35 o 
   4   2  23      445.63      567.38     81.95 o 
   5   2  23       35.75      -29.88     71.30 o 
   6   2  23       16.39      -56.73     74.76 o 
   7   2  23      398.89      372.81     91.92 o 
   1   3  23      572.78      521.39     51.86 o 
   2   3  23      121.47       52.00     65.81 o 
   3   3  23      771.37      591.22     67.21 o 
   4   3  23      308.72      331.59     64.33 o 
   5   3  23      311.53      350.78     78.05 o 
   6   3  23      139.11       67.26     88.92 o 
   0   4  23     1293.87     1334.79    204.34 o 
   1   4  23      202.64       38.76     75.03 o 
   2   4  23      488.33      446.28     65.42 o 
   3   4  23        4.37       -4.55     54.68 o 
   4   4  23      663.48      654.41     62.39 o 
   5   4  23      350.09      318.04     66.90 o 
   1   5  23      484.09      515.32     68.33 o 
   2   5  23        5.47      -83.69     55.79 o 
   0   0  24      300.07      404.79    124.55 o 
   1   0  24     2422.91     2481.65    146.64 o 
   2   0  24     3070.47     3102.23    159.91 o 
   3   0  24      196.25      101.35     83.78 o 
   4   0  24      146.70      309.95     89.18 o 
   5   0  24      460.76      436.22     93.88 o 
   6   0  24      726.45      663.93    174.77 o 
   7   0  24        4.91      -81.69    161.71 o 
   1   1  24      361.11      442.53     64.21 o 
   2   1  24      336.88      346.55     63.59 o 
   3   1  24      430.15      515.35     67.32 o 
   4   1  24       33.34      -33.35     60.21 o 
   5   1  24      999.97     1165.34     95.54 o 
   6   1  24      539.12      695.02     91.23 o 
   7   1  24      893.48      762.70    130.21 o 
   0   2  24      373.49      445.73     95.55 o 
   1   2  24     2751.01     2703.30    108.37 o 
   2   2  24      348.55      381.15     66.58 o 
   3   2  24     1237.97     1121.01     77.94 o 
   4   2  24      647.72      654.17     68.55 o 
   5   2  24     1634.89     1485.85    149.23 o 
   6   2  24      145.42      128.64     64.83 o 
   1   3  24       83.67        0.15     48.15 o 
   2   3  24        8.71      -88.73     65.09 o 
   3   3  24      557.11      440.72     67.32 o 
   4   3  24      232.75      204.29     66.54 o 
   5   3  24      773.22      799.96     75.50 o 
   0   4  24        8.68     -153.79    127.63 o 
   1   4  24     1243.23      996.20     82.25 o 
   2   4  24       21.95      -61.00     78.89 o 
   3   4  24      685.75      750.37     56.97 o 
   1   1  25      569.36      607.41     69.50 o 
   2   1  25       15.27      -35.34     79.26 o 
   3   1  25        4.44       32.03     62.75 o 
   4   1  25       44.32       50.25     64.90 o 
   5   1  25        0.78      -82.53    135.70 o 
   0   2  25      346.72      422.28     98.71 o 
   1   2  25       18.88      -47.08     78.24 o 
   2   2  25      558.17      525.08     72.08 o 
   3   2  25       15.80       26.48     66.49 o 
   4   2  25       51.05      103.27     90.01 o 
   5   2  25        2.36      -23.38     82.93 o 
   1   3  25      438.61      386.41     90.37 o 
   2   3  25       66.19       87.57     60.56 o 
   3   3  25      676.41      638.79     71.89 o 
   0   0  26       95.33       -3.01    125.89 o 
   1   0  26     2277.06     2526.78    147.27 o 
   2   0  26      839.75     1070.42    111.01 o 
   3   0  26     2127.73     2342.42    148.29 o 
   4   0  26      459.58      596.85    172.76 o 
   1   1  26      116.65      224.20     66.14 o 
   2   1  26        8.37       45.87     65.80 o 
   3   1  26     1796.38     1837.59     92.35 o 
   0   2  26      691.58      803.48    110.84 o 
   1   2  26     2081.10     2143.52     98.73 o 
   2   2  26      115.23      163.88     70.93 o 
                                                 
